# Supplementary material for: Integrated RNA Sequencing and QTL Mapping to Identify Candidate Genes from Oryza rufipogon Associated with Salt Tolerance at the Seedling Stage
Source: Front Plant Sci. 2017 Aug 15;8:1427. doi: 10.3389/fpls.2017.01427 (PMC5559499; doi:10.3389/fpls.2017.01427)
Supplement: Supplementary file 1 [file Table_1.XLSX]

## Sheet: Sheet1
Table S1. Primers for selected genes and reference gene for qRT-PCR validation.
Gene Locus	Primer Name	Forward	Reverse	Product Size
LOC_Os05g31020	ST1	ST1F: 5’- TCGGCAAGTACTTTGAGGAG-3’	ST1R:5’- CGGTGTTCTTCAGCTCGTAT-3’	150bp
LOC_Os05g31620	ST2	ST2F: 5’-atggatgatggacacctcac-3’	ST2R: 5’- caaaaccaaacgggattatg-3’	154bp
LOC_Os05g43895	ST3	ST3F: 5’- GTTGTGCTGTGTCGTCGTAG-3’	ST3R: 5’- CTAAGTCGCTTCTCGTCGTC-3’	183bp
LOC_Os05g43910	ST4	ST4F: 5’-ttgaattagtgggcctgaac-3’	ST4R: 5’- ttagcaaaatcctgccaaag-3’	155bp
LOC_Os05g44810	ST5	ST5F: 5’-catgacatgattggagctga-3’	ST5R: 5’-gcacctgcaagatgctattt-3’	162bp
LOC_Os05g46470	ST7	ST7F: 5’-cctcgtgatcctgctactgt-3’	ST7R: 5’-atgtctagggttgggtcctc-3’	165bp
LOC_Os05g46480	ST8	ST8F: 5’- agtgagcaggtgaagagcac-3’	ST8R: 5’-gacccaaagggaaatcattc-3’	179bp
LOC_Os05g48040	ST10	ST10F: 5’-TTCCGGTAGCCCTACTTCTT-3’	ST10R: 5’-GCACCAAATGTTGCTTCTCT-3’	196bp
LOC_Os05g49430	ST11	ST11F: 5’-CACATGGTTTTGAGTTCCGC-3’	ST11R: 5’- AGGCCTTCTATCCTCACCTC-3’	162bp
LOC_Os10g34730	ST12	ST12F: 5’- TCGACAAAGTGTTCAGGCAA-3’	ST12R: 5’- CCAAAGGCCTATCACTGTGG-3’	152bp
LOC_Os10g38340	ST14	ST14F: 5’- agtttgctgaatcctggagg-3’	ST14R: 5’- tacatggcgaagatacacgg-3’	158bp
LOC_Os10g38610	ST15	ST15F: 5’-agttaaacaggcgtggctac-3’	ST15R: 5’- tatgtgtcggttttggctgt-3’	177bp
LOC_Os10g40934	ST16	ST16F: 5’- TCTGACAAGGTGATGGGCAT-3’	ST16R: 5’-CTCAAGTGTGTCGCCAATGT-3’	165bp
LOC_Os10g41930	ST17	ST17F: 5’- TACAGAAGGTTGGCTCCAGA-3’	ST17R: 5’- GGGAAGAATTCAGTGAGCCC-3’	160bp
LOC_Os05g39540	ST19	ST19F: 5’- ATCTCCTCCGCCTACAATGA-3’	ST19R: 5’- CTGATGATGAGCTGCAACCT-3’	166bp
LOC_Os10g34840	ST20	ST20F: 5’- ccggaacaacatcgtcgac-3’	ST20R: 5’- gggaaattatacggccgtgt-3’	155bp
LOC_Os10g39320	ST21	ST21F: 5’-GACAGCCACCACTACTACCT-3’	ST21R: 5’- CTTCTTGAAGGCCCTGTACG-3’	149bp
Ubiquitin gene	UBP2-1	5′-CTGTCAACTGCCGCAAGAAG-3′	5′- GGCGAGTGACGCTCTAGTTC-3 ′	84bp
