# Supplementary material for: Integrated RNA Sequencing and QTL Mapping to Identify Candidate Genes from Oryza rufipogon Associated with Salt Tolerance at the Seedling Stage
Source: Front Plant Sci. 2017 Aug 15;8:1427. doi: 10.3389/fpls.2017.01427 (PMC5559499; doi:10.3389/fpls.2017.01427)
Supplement: Supplementary file 2 [file Table_2.XLSX]

## Sheet: Sheet1
Table S2. The O. rufipogon segments in introgression lines.
Chr.	Number of heterozygous segments	Number of homozygous segments	Total number of introgressed Segments
Chr.1	33	134	167
Chr.2	53	129	182
Chr.3	16	111	127
Chr.4	19	79	98
Chr.5	30	88	118
Chr.6	10	66	76
Chr.7	22	91	113
Chr.8	23	89	112
Chr.9	18	68	86
Chr.10	20	72	92
Chr.11	15	78	93
Chr.12	17	77	94
Average	23	90.1667	113.167
Total	276	1082	1358
