# Supplementary material for: Integrated RNA Sequencing and QTL Mapping to Identify Candidate Genes from Oryza rufipogon Associated with Salt Tolerance at the Seedling Stage
Source: Front Plant Sci. 2017 Aug 15;8:1427. doi: 10.3389/fpls.2017.01427 (PMC5559499; doi:10.3389/fpls.2017.01427)
Supplement: Supplementary file 3 [file Table_3.XLSX]

## Sheet: sheet
Table S3. The data of expression level (FPKM) from RNA-seq analysis of all 12 samples.
tracking_id	IL0-1a	IL0-2a	IL0-3a	IL1-1b	IL1-2b	IL1-3b	indica0-1c	indica0-2c	indica0-3c	indica1-1d	indica1-2d	indica1-3d
ChrSy.fgenesh.gene.1	0	0	0	0	0	0	0	0	0	0	0	0
ChrSy.fgenesh.gene.10	0	0	0	0	0	0	0	0	0	0	0	0
ChrSy.fgenesh.gene.11	0	0	0	0	0	0	0	0	0	0	0	0
ChrSy.fgenesh.gene.12	0.00923791	0.0206685	0.018848	0.0121942	0.0147225	0	0.011192	0.0238938	0.024879	0.020691	0.009128	0.0114723
ChrSy.fgenesh.gene.13	0	0	0	0	0	0.023577	0	0	0	0	0	0
ChrSy.fgenesh.gene.14	0	0	0	0	0	0	0	0	0	0	0	0
ChrSy.fgenesh.gene.15	0	0	0	0	0	0	0	0	0	0	0	0
ChrSy.fgenesh.gene.16	0	0	0	0	0	0	0	0	0	0	0	0
ChrSy.fgenesh.gene.17	0	0	0	0	0	0	0	0	0	0	0	0
ChrSy.fgenesh.gene.18	0	0	0.130962	0.0861974	0	0	0	0	0	0	0	0
ChrSy.fgenesh.gene.19	0	0.0247722	0.045247	0.0586575	0.0176526	0.017328	0	0.0286653	0	0	0	0.0275039
ChrSy.fgenesh.gene.2	0	0	0	0	0	0	0	0	0	0	0	0
ChrSy.fgenesh.gene.20	0	0	0	0	0	0	0	0	0	0	0	0
ChrSy.fgenesh.gene.21	0.0625622	0.163204	0.063868	0.0551878	0.0332268	0.048916	0.075519	0.0809287	0.037428	0	0.020602	0.0776562
ChrSy.fgenesh.gene.22	0	0	0	0	0	0	0	0	0	0	0	0
ChrSy.fgenesh.gene.23	0	0	0	0	0	0	0	0	0	0	0	0
ChrSy.fgenesh.gene.24	0	0	0	0	0	0	0	0	0	0	0	0
ChrSy.fgenesh.gene.25	5.87529	5.99405	9.1595	18.1902	19.0265	15.2402	11.6589	8.25343	5.78055	19.782	22.1347	15.1621
ChrSy.fgenesh.gene.26	2.16611	1.41663	1.83347	1.20676	1.01274	2.01524	1.19041	1.48685	1.70924	3.46279	1.25684	1.88938
ChrSy.fgenesh.gene.27	2.6735	2.96218	1.18234	0.78527	1.66697	0.607821	1.7503	1.23963	2.72692	2.39254	0.188162	0.470647
ChrSy.fgenesh.gene.28	0.390786	0.335914	0.614114	0.378591	0.143658	0.117634	0.144724	0.233359	0.242706	0.10119	0.118773	0.261089
ChrSy.fgenesh.gene.29	12.3978	9.96569	9.61867	5.52372	4.23577	4.72088	7.27046	7.85203	7.92388	4.39613	4.51548	3.92525
ChrSy.fgenesh.gene.3	0	0	0	0	0	0	0	0	0	0	0	0
ChrSy.fgenesh.gene.30	0	0	0	0	0	0	0	0	0	0	0	0
ChrSy.fgenesh.gene.31	0	0	0	0	0	0	0	0	0	0	0	0
ChrSy.fgenesh.gene.32	0	0	0	0	0	0	0	0	0	0	0	0
ChrSy.fgenesh.gene.33	0	0	0	0	0	0	0	0	0	0	0	0
ChrSy.fgenesh.gene.34	0	0	0	0.00903863	0	0	0	0	0	0	0	0
ChrSy.fgenesh.gene.35	0	0	0	0	0	0	0	0	0	0	0	0
ChrSy.fgenesh.gene.36	0	0	0	0	0	0	0	0	0	0	0	0
ChrSy.fgenesh.gene.37	34.1809	45.7807	53.843	190.155	200.44	185.04	50.1574	49.1242	47.9524	204.523	201.445	176.53
ChrSy.fgenesh.gene.38	0	0	0	0	0	0	0	0	0	0	0	0
ChrSy.fgenesh.gene.39	0	0	0	0	0	0	0	0	0	0	0	0
ChrSy.fgenesh.gene.4	0	0	0	0	0	0	0	0	0	0	0	0
ChrSy.fgenesh.gene.40	0.074709	0.0417263	0.076348	0.0495965	0.0892438	0	0	0.048338	0.033503	0.083886	0.036894	0
ChrSy.fgenesh.gene.41	0	0	0	0	0	0	0	0	0	0	0	0
ChrSy.fgenesh.gene.42	0.186546	0.189637	0.121158	0.201794	0.162136	0.185559	0.512403	0.197419	0.304402	0.190057	0.234566	0.189483
ChrSy.fgenesh.gene.43	0	0	0	0	0	0	0	0	0	0	0	0
ChrSy.fgenesh.gene.44	0.29673	0.202778	0.218716	0.141655	0.078804	0.03865	0.259045	0.34116	0.236723	0.036948	0.04886	0.122796
ChrSy.fgenesh.gene.45	0	0	0	0	0	0	0	0	0	0	0	0
ChrSy.fgenesh.gene.46	0	0	0	0	0	0	0	0	0	0	0	0
ChrSy.fgenesh.gene.47	19.6831	24.4577	17.4857	81.968	12.3371	28.5936	112.924	19.0364	71.0448	97.0184	6.76104	16.059
ChrSy.fgenesh.gene.48	0	0	0	0	0	0	0	0	0	0	0	0
ChrSy.fgenesh.gene.49	3.22487	3.40994	3.6007	2.14195	2.35313	2.43282	2.4319	2.56051	2.33554	1.77111	2.11356	2.319
ChrSy.fgenesh.gene.5	0	0	0	0	0	0	0	0	0	0	0	0
ChrSy.fgenesh.gene.50	1.86787	1.03802	1.509	0.813332	0.954262	0.527868	2.02182	0.692037	0.71576	0.453487	0.789547	0.659287
ChrSy.fgenesh.gene.51	0	0	0	0	0	0	0	0	0	0	0	0
ChrSy.fgenesh.gene.52	0	0	0	0	0	0	0	0	0	0	0	0
ChrSy.fgenesh.gene.53	0	0	0.058548	0	0.0228292	0	0	0	0	0	0	0
ChrSy.fgenesh.gene.54	0	0	0	0	0	0	0.279025	0	0	0	0	0
ChrSy.fgenesh.gene.55	0	0.019644	0	0.0115884	0	0	0	0	0	0	0	0.0109036
ChrSy.fgenesh.gene.56	0	0	0	0	0	0	0	0	0	0	0	0.0352793
ChrSy.fgenesh.gene.57	0	0	0	0.019799	0	0.023377	0	0	0.026797	0	0	0
ChrSy.fgenesh.gene.58	0	0	0	0	0	0	0	0	0	0	0	0
ChrSy.fgenesh.gene.59	0.0837289	0.0933017	0	0	0	0	0	0	0	0	0	0
ChrSy.fgenesh.gene.6	0.300421	0.209735	0.153507	0.174516	0.239244	0.029414	0	0.291567	0	0	0.185449	0.0931595
ChrSy.fgenesh.gene.60	0	0	0	0	0	0	0	0	0	0	0	0
ChrSy.fgenesh.gene.61	0	0	0	0	0	0	0	0	0	0	0	0
ChrSy.fgenesh.gene.62	0	0	0	0	0	0	0	0	0	0	0	0
ChrSy.fgenesh.gene.63	0	0	0	0	0	0	0	0	0	0	0	0
ChrSy.fgenesh.gene.64	0	0	0	0	0	0	0	0	0	0	0	0
ChrSy.fgenesh.gene.65	0	0	0	0	0	0	0	0	0	0	0	0
ChrSy.fgenesh.gene.66	0	0	0	0	0	0	0	0	0	0	0	0
ChrSy.fgenesh.gene.67	0	0	0	0	0	0	0	0	0	0	0	0
ChrSy.fgenesh.gene.68	0.131078	0.0487899	0.089338	0.0871322	0.0347906	0.068491	0.104728	0	0.039179	0.147266	0	0
ChrSy.fgenesh.gene.69	4.68523	4.1145	4.29085	2.08384	1.63915	2.1356	3.68653	3.70976	3.96256	1.63215	1.97326	1.93902
ChrSy.fgenesh.gene.7	0.0705376	0.0985927	0.107992	0.139909	0.140494	0.0827	0.170465	0.0684293	0.094957	0.019764	0.139377	0.0875676
ChrSy.fgenesh.gene.70	0	0	0	0	0.0244618	0	0	0	0	0	0	0
ChrSy.fgenesh.gene.71	0	0	0	0	0	0	0	0	0	0	0	0
ChrSy.fgenesh.gene.72	0	0	0	0	0	0	0	0	0	0	0	0
ChrSy.fgenesh.gene.73	0	0	0	0	0	0	0	0	0	0	0	0
ChrSy.fgenesh.gene.74	19.4976	20.9971	19.743	22.7052	25.5442	23.1633	24.4854	24.1383	26.7526	23.5839	24.3588	20.1776
ChrSy.fgenesh.gene.75	0	0.244077	0	0	0	0	0	0	0	0	0	0.271574
ChrSy.fgenesh.gene.76	0	0	0	0	0	0	0	0	0	0	0	0
ChrSy.fgenesh.gene.77	0	0	0	0	0	0	0	0	0	0	0	0
ChrSy.fgenesh.gene.78	0	0	0	0	0	0	0	0	0	0	0	0
ChrSy.fgenesh.gene.79	0	0	0	0	0	0	0	0	0	0	0	0
ChrSy.fgenesh.gene.8	1.41412	0.628419	0.727367	0.767542	0.337078	1.23189	1.15109	1.10042	0.884848	1.28269	0.278912	0.174635
ChrSy.fgenesh.gene.80	0	0	0	0	0	0	0	0	0	0	0	0
ChrSy.fgenesh.gene.81	0	0	0	0	0	0	0	0	0	0	0	0
ChrSy.fgenesh.gene.82	0	0	0	0	0	0	0	0	0	0	0	0
ChrSy.fgenesh.gene.83	0	0	0	0	0	0	0	0	0	0	0	0
ChrSy.fgenesh.gene.84	0	0	0	0	0	0	0	0	0	0	0	0
ChrSy.fgenesh.gene.85	0	0	0	0	0	0	0	0	0	0	0	0
ChrSy.fgenesh.gene.86	0	0	0	0	0	0	0	0	0	0	0	0
ChrSy.fgenesh.gene.87	0	0	0	0	0	0	0	0	0	0	0	0
ChrSy.fgenesh.gene.88	0	0	0	0	0	0	0	0	0	0	0	0
ChrSy.fgenesh.gene.89	0	0	0	0	0	0	0	0	0	0	0	0
ChrSy.fgenesh.gene.9	0	0	0	0	0	0	0	0	0	0	0	0
ChrUn.fgenesh.gene.1	0	0.712069	0.69825	0	0	0	0	0	0	0	0.648596	0
ChrUn.fgenesh.gene.10	0	0	0	0	0	0	0	0	0	0	0	0
ChrUn.fgenesh.gene.11	0	0	0	0	0	0	0	0	0	0	0	0
ChrUn.fgenesh.gene.12	0	0	0	0	0	0	0	0.0107353	0	0	0	0
ChrUn.fgenesh.gene.13	0	0	0	0	0	0	0	0	0	0	0	0
ChrUn.fgenesh.gene.14	0	0	0	0	0	0	0	0	0	0	0	0
ChrUn.fgenesh.gene.15	0	0	0	0	0	0	0	0	0	0	0	0
ChrUn.fgenesh.gene.16	0	0	0	0	0	0	0	0	0	0	0	0
ChrUn.fgenesh.gene.17	0	0	0	0	0	0	0	0	0	0	0	0
ChrUn.fgenesh.gene.18	30.5962	22.4841	27.2129	26.2917	29.2637	32.4352	15.8398	24.0092	14.338	21.434	27.7005	21.3569
ChrUn.fgenesh.gene.19	0.0945986	0.317106	0.193276	0	0.10046	0.049366	0.151742	0.163198	0.056574	0	0.093441	0.156492
ChrUn.fgenesh.gene.2	0	0	0	0	0	0	0	0	0	0	0	0
ChrUn.fgenesh.gene.20	2.20372	3.29412	2.78519	2.99298	3.5765	2.80194	2.42224	2.49469	1.87826	2.50305	3.12926	2.90553
ChrUn.fgenesh.gene.21	0	0	0	0	0.0881253	0	0	0	0	0.074421	0	0
ChrUn.fgenesh.gene.22	0	0	0	0	0	0	0	0	0	0	0	0
ChrUn.fgenesh.gene.23	0	0	0	0	0	0	0	0	0	0	0	0.0226237
ChrUn.fgenesh.gene.24	0	0	0.054232	0	0	0.041593	0	0.0686262	0	0.059614	0.05235	0
ChrUn.fgenesh.gene.25	0	0	0	0	0	0	0	0	0	0	0	0
ChrUn.fgenesh.gene.26	1.27343	0.89236	1.00509	0.763249	0.933397	0.90237	0.841343	1.29574	1.76765	0.704054	1.07359	0.716683
ChrUn.fgenesh.gene.27	0	0	0	0	0	0	0	0	0	0	0	0
ChrUn.fgenesh.gene.28	0	0	0	0	0	0	0	0	0	0	0	0
ChrUn.fgenesh.gene.29	0	0	0	0	0	0	0	0	0	0	0	0
ChrUn.fgenesh.gene.3	0	0	0	0	0	0	0	0	0	0	0	0
ChrUn.fgenesh.gene.30	0	0	0	0	0	0	0	0	0	0	0	0
ChrUn.fgenesh.gene.31	0	0	0	0	0	0	0	0.0104	0	0	0	0
ChrUn.fgenesh.gene.32	0	0	0	0	0	0	0	0	0	0	0	0
ChrUn.fgenesh.gene.33	0	0	0	0	0	0	0	0	0	0	0	0
ChrUn.fgenesh.gene.34	0	0	0	0	0	0	0	0	0	0	0	0
ChrUn.fgenesh.gene.35	0	0	0	0	0	0	0	0	0	0	0	0
ChrUn.fgenesh.gene.36	0	0	0	0	0	0	0	0	0	0	0	0
ChrUn.fgenesh.gene.37	0	0	0	0	0	0	0	0	0	0	0	0
ChrUn.fgenesh.gene.38	0	0	0	0	0	0	0	0	0	0	0	0
ChrUn.fgenesh.gene.39	0	0	0	0	0	0	0	0	0	0	0	0
ChrUn.fgenesh.gene.4	0	0	0	0	0	0	0	0	0	0	0	0
ChrUn.fgenesh.gene.40	0	0	0	0	0	0	0	0	0	0	0	0
ChrUn.fgenesh.gene.41	0	0	0	0	0	0	0	0	0	0	0	0
ChrUn.fgenesh.gene.42	0	0	0	0	0	0	0	0	0	0	0	0
ChrUn.fgenesh.gene.43	0	0	0	0	0	0	0	0	0	0	0	0
ChrUn.fgenesh.gene.44	0	0	0	0	0	0	0	0	0	0	0	0
ChrUn.fgenesh.gene.45	0.0375526	0.0419471	0	0	0.0299056	0	0	0	0	0	0	0
ChrUn.fgenesh.gene.46	0	0	0	0	0	0	0	0	0	0	0	0
ChrUn.fgenesh.gene.47	0	0	0	0.0330575	0	0.038954	0	0	0	0	0	0
ChrUn.fgenesh.gene.48	0	0	0.069335	0	0	0.053211	0	0	0	0.076251	0.066853	0.0838871
ChrUn.fgenesh.gene.49	0	0	0	0	0	0	0	0	0	0	0	0
ChrUn.fgenesh.gene.5	0	0	0	0	0	0	0	0.0370068	0	0	0	0
ChrUn.fgenesh.gene.50	0	0	0	0	0	0	0	0	0	0	0	0
ChrUn.fgenesh.gene.51	0	0.0094081	0.017157	0	0	0.006567	0	0	0	0.009417	0	0
ChrUn.fgenesh.gene.52	0	0.0139062	0	0	0	0	0.015048	0	0.02232	0	0	0
ChrUn.fgenesh.gene.53	0	0	0	0	0	0.098808	0	0	0	0	0	0
ChrUn.fgenesh.gene.54	0	0	0	0	0	0	0	0	0	0	0	0
ChrUn.fgenesh.gene.55	0	0	0	0	0	0	0	0	0	0	0	0
ChrUn.fgenesh.gene.56	0	0	0	0	0	0	0	0	0	0	0	0
ChrUn.fgenesh.gene.57	0	0	0	0	0	0	0	0	0	0	0	0.0270389
ChrUn.fgenesh.gene.58	0	0	0.680054	0.459466	0	0	0.360555	0	0.581485	0	0.642536	0
ChrUn.fgenesh.gene.59	0	0.0951297	0.115921	0.0376031	0.0226007	0.088812	0.068339	0	0.025456	0	0.028028	0.0704174
ChrUn.fgenesh.gene.6	0	0	0	0	0	0	0	0	0	0	0	0
ChrUn.fgenesh.gene.60	0.184612	0.137305	0.188952	0.0821173	0.146943	0.096647	0.07334	0.23902	0.110299	0.138506	0.121517	0
ChrUn.fgenesh.gene.61	0	0	0	0	0	0	0	0	0	0	0	0
ChrUn.fgenesh.gene.62	0	0	0	0	0	0	0	0	0	0	0	0
ChrUn.fgenesh.gene.63	0.0284884	0	0	0	0	0	0	0	0	0	0	0
ChrUn.fgenesh.gene.64	0	0	0	0	0.124773	0	0	0	0	0	0	0
ChrUn.fgenesh.gene.65	0	0	0	0	0	0	0	0	0	0	0	0
ChrUn.fgenesh.gene.66	0	0	0	0	0	0	0	0	0	0	0	0
ChrUn.fgenesh.gene.67	0	0	0	0	0	0	0	0	0	0	0	0
ChrUn.fgenesh.gene.68	0	0	0	0	0	0	0	0	0	0	0	0
ChrUn.fgenesh.gene.69	0	0	0	0	0	0	0	0	0	0	0	0
ChrUn.fgenesh.gene.7	0	0	0	0	0	0.012107	0	0	0	0	0	0.0192355
ChrUn.fgenesh.gene.70	0	0	0	0	0	0	0	0	0	0	0	0
ChrUn.fgenesh.gene.71	0	0	0	0	0	0	0	0	0	0	0	0
ChrUn.fgenesh.gene.72	0	0	0	0	0	0	0	0	0	0	0	0
ChrUn.fgenesh.gene.73	0	0	0	0	0	0	0	0	0	0	0	0
ChrUn.fgenesh.gene.74	0	0	0	0	0	0	0	0	0	0	0	0
ChrUn.fgenesh.gene.75	0	0.0108655	0	0	0	0	0	0	0	0	0	0
ChrUn.fgenesh.gene.76	0.135283	0.100822	0.184161	0.0746118	0.089808	0.141059	0.027202	0.145838	0.040464	0.025282	0.089097	0.0559701
ChrUn.fgenesh.gene.77	0	0	0	0	0	0	0	0	0	0	0	0
ChrUn.fgenesh.gene.78	0	0	0	0	0	0	0	0	0	0	0	0
ChrUn.fgenesh.gene.79	0.92476	2.06004	1.89673	1.92517	2.94231	1.53004	3.05648	3.35469	4.55365	1.87872	2.55541	2.51768
ChrUn.fgenesh.gene.8	0	0.0231109	0	0	0.032936	0.048487	0	0	0.0371	0	0.040843	0
ChrUn.fgenesh.gene.80	0	0	0	0.00544583	0	0	0	0	0	0	0	0
ChrUn.fgenesh.gene.81	0	0	0	0	0	0	0	0	0	0	0	0
ChrUn.fgenesh.gene.82	0	0	0	0	0.0275684	0	0	0	0	0	0	0
ChrUn.fgenesh.gene.83	5.15379	3.82924	3.93341	4.78475	4.62389	4.60897	3.54659	4.46967	5.66534	4.00292	5.37069	4.8491
ChrUn.fgenesh.gene.84	0	0	0	0	0	0	0	0	0	0	0	0
ChrUn.fgenesh.gene.85	1.5856	1.69693	1.96664	1.14679	0.980195	1.18541	1.38914	1.3436	1.16555	0.627879	0.904846	1.03529
ChrUn.fgenesh.gene.86	2.08635	2.70509	1.63715	0.667778	0.801083	0.72952	2.50547	2.16948	2.17197	0.376491	0.404771	0.554553
ChrUn.fgenesh.gene.87	0	0	0	0	0	0	0	0	0	0	0	0
ChrUn.fgenesh.gene.88	0	0	0.008468	0	0	0.006482	0	0.0107353	0	0	0	0
ChrUn.fgenesh.gene.89	0	0	0	0	0	0.03099	0	0	0	0	0.013064	0.0164177
ChrUn.fgenesh.gene.9	0	0	0	0	0	0	0	0	0	0	0	0
ChrUn.fgenesh.gene.90	0	0	0	0	0	0	0	0	0	0	0	0
ChrUn.fgenesh.gene.91	0	0	0	0	0	0	0	0	0	0	0	0
ChrUn.fgenesh.gene.92	0	0	0	0	0	0	0	0	0	0	0	0
ChrUn.fgenesh.gene.93	0	0	0	0	0	0	0	0	0	0	0	0
ChrUn.fgenesh.gene.94	0	0	0	0	0	0	0	0	0	0	0	0
ChrUn.fgenesh.gene.95	0	0	0	0	0	0	0	0	0	0	0	0
ChrUn.fgenesh.gene.96	10.3912	8.52453	10.4594	5.83977	6.52804	5.95111	9.11928	9.38005	8.86096	6.06521	6.59992	5.70849
LOC_Os01g01010	5.3213	4.60851	4.33592	2.33622	2.14125	1.92188	4.39381	4.83458	5.19629	1.84635	2.14184	1.87851
LOC_Os01g01019	1.56921	1.58756	2.10633	1.30534	1.52265	0.807591	0.938745	0.761671	1.05516	0.220487	0.387404	0.182389
LOC_Os01g01030	5.07143	4.48451	4.66497	2.11706	1.90493	2.20088	3.67953	3.16777	3.46096	1.62114	1.29543	1.46015
LOC_Os01g01040	17.9273	20.1398	18.5059	13.748	13.3103	16.4307	16.9095	17.3995	17.0206	11.0627	13.9684	12.6437
LOC_Os01g01050	11.9337	9.74633	11.2055	8.33069	7.99305	7.24675	9.57596	10.9182	11.156	6.12991	7.95206	6.95453
LOC_Os01g01060	164.49	143.882	158.627	74.7596	69.3309	109.269	127.506	120.881	114.838	87.3966	75.8888	102.259
LOC_Os01g01070	7.98162	6.49891	7.66009	6.33144	6.52604	4.92136	6.75987	7.01733	8.08909	6.26678	5.87029	5.66357
LOC_Os01g01080	40.6793	46.7691	42.2669	43.3787	48.4381	49.8022	54.0066	54.4086	60.3594	46.0718	47.4851	45.8177
LOC_Os01g01090	0	0	0	0	0	0.015461	0	0	0	0.02217	0	0
LOC_Os01g01100	0.011311	0	0	0	0	0	0.013695	0	0.020307	0	0.011176	0
LOC_Os01g01110	0.134788	0.150326	0.207012	0.0450212	0	0.052956	0.320694	0.174534	0.724637	0.075886	0	0.250467
LOC_Os01g01115	0.293373	0.393615	0.439222	0.349275	0.264885	0.519863	0.14171	0.227693	0.175516	0.41656	0.309155	0.461285
LOC_Os01g01120	2.65148	3.01079	3.67586	1.67335	1.39554	1.83186	2.42272	3.19901	4.39233	1.31291	1.59775	1.7275
LOC_Os01g01130	7.49039	5.67271	5.87956	5.46002	5.61693	5.80155	6.08969	6.84936	7.42141	5.69143	5.80873	5.23855
LOC_Os01g01140	0	0	0	0	0	0	0	0	0	0	0	0
LOC_Os01g01150	12.1861	11.8424	13.3199	10.1114	9.52901	11.0054	10.9143	10.9441	9.35001	7.75561	9.92445	8.94955
LOC_Os01g01160	8.60582	5.48916	6.07782	5.55907	5.54634	5.18342	6.55341	8.81883	8.35795	7.19903	8.19461	6.35022
LOC_Os01g01170	0.92214	0.618583	0.648493	0.203346	0.179576	0.128174	0.494776	0.530153	0.735562	0.114865	0.121467	0.0508727
LOC_Os01g01180	0	0	8.21812	5.22986	10.723	10.7146	0	0	0	27.7816	29.2261	30.5266
LOC_Os01g01190	3.56618	6.05255	8.57865	8.06609	8.56406	8.61793	11.3319	9.84249	4.83495	8.20773	10.464	6.81859
LOC_Os01g01200	0	0	0	0	0	0	0	0	0	0	0	0
LOC_Os01g01210	0	0	0	0	0	0	0	0	0	0	0	0
LOC_Os01g01230	0	0	0	0	0	0	0	0	0	0	0	0
LOC_Os01g01240	0	0	0	0	0	0	0	0	0	0	0	0
LOC_Os01g01250	0	0	0	0	0	0	0	0	0	0	0	0
LOC_Os01g01260	0	0	0	0	0	0.005697	0.008845	0	0	0	0.007209	0
LOC_Os01g01270	0	0	0	0	0	0	0	0	0	0	0	0
LOC_Os01g01280	5.06107	4.07885	6.34412	7.31415	7.98971	5.07074	4.85192	6.26536	6.62979	7.76304	7.30179	5.51194
LOC_Os01g01290	0.0655972	0.109938	0.033508	0.0217532	0.0783669	0.077032	0	0.0424383	0.058842	0.036812	0.032397	0.0406911
LOC_Os01g01295	17.6061	19.0568	16.3107	11.4627	11.3737	10.0445	15.4957	17.0747	13.93	10.8553	12.3522	11.5947
LOC_Os01g01302	5.13029	3.65934	6.41203	4.86668	3.85777	2.68177	3.12742	4.30385	3.62021	2.08215	3.37757	2.12029
LOC_Os01g01307	97.629	75.0913	79.0186	62.0868	60.5184	62.3178	56.9817	70.1912	55.8134	55.8093	55.9112	56.0658
LOC_Os01g01312	4.12438	3.56661	3.99684	4.56236	4.35296	4.25833	3.94007	3.94071	3.62413	3.31537	4.26867	4.14863
LOC_Os01g01320	0	0.0186513	0	0	0	0	0	0	0	0	0.016479	0
LOC_Os01g01330	1.76586	0.690139	1.48943	1.43808	0.843641	1.10729	1.42831	2.45683	1.46468	1.24002	1.39515	1.20436
LOC_Os01g01340	2.11763	1.77335	4.83228	6.85891	5.48825	4.60731	1.28117	2.1172	1.78194	5.11974	7.48652	4.29288
LOC_Os01g01350	9.85553	8.57672	8.02627	3.38058	2.69638	5.55586	4.6	6.13779	4.66321	2.84236	1.97909	4.0821
LOC_Os01g01360	1.38318	0.95335	0.947694	1.09017	0.739669	0.696156	0.915422	1.29898	1.17328	0.530965	0.992117	0.51746
LOC_Os01g01369	73.3372	70.1116	69.0452	61.3244	64.1522	64.3562	71.2403	77.5573	78.9889	63.4519	67.8966	67.9608
LOC_Os01g01380	0.685853	0.516311	0.699824	0.879939	0.840731	0.721296	0.414952	0.665289	0.378839	0.8718	0.781892	0.753339
LOC_Os01g01390	8.70914	6.87209	6.76003	6.54654	6.17065	7.67402	5.11133	5.83049	5.43334	5.64687	6.44715	5.53993
LOC_Os01g01400	0.29191	0.268815	0.262881	0.170276	0.164166	0.308673	0.041503	0.111052	0.200339	0.134709	0.118752	0.106586
LOC_Os01g01410	13.1628	10.5799	9.79497	10.7873	10.8668	11.5121	11.3137	10.6846	13.1631	11.333	10.5717	10.3953
LOC_Os01g01420	26.9855	25.3455	24.3257	28.2612	26.9859	27.4808	27.5315	28.3323	27.8326	25.6489	27.3758	25.084
LOC_Os01g01430	4.52456	6.64398	6.41332	4.67425	4.32975	5.74398	10.7381	10.6709	14.5962	6.5138	6.37897	6.97031
LOC_Os01g01440	0	0	0	0	0	0	0	0	0	0	0.344625	0
LOC_Os01g01450	122.486	121.28	107.886	98.8839	92.0543	118.267	90.488	112.311	97.2398	92.8774	95.705	92.1672
LOC_Os01g01460	0	0	0	0	0	0	0	0	0	0	0	0
LOC_Os01g01470	0.0327481	0	0	0.0217194	0.0260821	0.025638	0	0	0	0	0	0.0406285
LOC_Os01g01484	7.27724	6.71817	6.94667	6.66719	6.55529	6.70244	5.47026	7.071	7.36394	5.3835	5.58711	4.81322
LOC_Os01g01500	0	0	0	0	0	0	0	0	0	0	0	0
LOC_Os01g01510	10.6023	8.22165	8.04953	3.89331	3.85077	4.4256	7.24709	7.44237	6.542	2.73586	3.9801	4.12917
LOC_Os01g01520	36.494	30.8036	33.7657	23.9745	19.1963	26.2281	26.8491	26.1815	26.449	20.4557	20.3005	13.0346
LOC_Os01g01530	0	0	0	0	0	0	0	0	0	0	0	0
LOC_Os01g01540	0	0	0	0	0	0	0	0	0	0	0	0
LOC_Os01g01550	1.47137	1.02155	1.05678	0.739562	0.411676	0.560799	0.906637	1.18363	0.96292	0.535942	0.35348	0.394573
LOC_Os01g01560	0	0	0	0.014203	0	0.016784	0	0.0555341	0	0	0	0
LOC_Os01g01570	1.10658	0.843329	0.873169	0.432996	0.580975	0.511498	0.636659	0.71579	0.902614	0.169241	0.422351	0.405752
LOC_Os01g01580	0.196955	0.438608	0.404118	0.066216	0	0.232912	0.580145	0.765612	0.176299	0.11121	0	0.121836
LOC_Os01g01590	0	0	0	0.380288	0	0.423192	0	0	0	0	0	0
LOC_Os01g01600	1.26925	0.890611	0.814051	0.410838	0.282129	0.623712	0.355335	0.343712	0.370729	0.231834	0.262415	0.219754
LOC_Os01g01610	2.94828	2.1366	2.18944	3.84568	3.51912	2.26025	2.53784	2.76818	2.83927	3.0726	3.12872	3.10371
LOC_Os01g01620	62.956	55.5229	57.5857	78.1801	80.1576	70.6394	45.5271	54.4269	45.4515	63.3665	58.1084	63.8013
LOC_Os01g01640	45.5721	45.5919	44.9218	36.4343	33.7593	36.112	41.6231	46.5637	51.6462	48.3228	43.1902	35.1564
LOC_Os01g01650	0.0807428	0.450891	0.206324	0.402268	0.225039	0.189787	0.24217	0.261227	0.108615	0.181373	0.199362	0.10014
LOC_Os01g01660	0.628499	0.701778	0.321297	4.6565	4.46817	6.0176	0.26891	0.522921	0.120762	0.907973	4.83251	2.72769
LOC_Os01g01670	19.3698	12.916	13.6901	9.07523	8.69047	9.05246	13.463	16.4918	17.8823	9.55428	9.20681	9.08303
LOC_Os01g01680	6.57572	6.21886	5.13139	5.08769	4.52484	4.1984	5.32281	4.90556	4.99509	4.2622	3.90681	3.79881
LOC_Os01g01689	3.1653	2.77829	3.1496	1.59317	1.34885	1.60463	1.81678	1.71494	1.47576	0.918878	1.3336	1.04716
LOC_Os01g01700	97.6874	85.9421	88.6074	71.5528	63.6369	72.7508	87.5419	84.1784	87.489	69.5807	72.0739	74.4732
LOC_Os01g01710	33.6286	42.9082	38.14	42.749	39.7944	40.3769	37.9236	38.9487	31.7217	39.6345	36.1956	42.4653
LOC_Os01g01720	16.5668	19.5536	17.4697	17.4124	16.6415	16.8261	18.3883	18.5726	17.4049	17.4578	17.4334	18.0706
LOC_Os01g01730	0	0	0.139839	0	0	0	0	0	0.121574	0	0	0
LOC_Os01g01740	6.9583	4.80887	5.06449	1.96071	1.57302	2.81298	2.58008	3.19312	3.88116	1.39715	1.39337	1.80891
LOC_Os01g01760	0	0	0	0	0	0	0	0	0	0	0	0
LOC_Os01g01770	0	0	0	0	0	0	0	0.0738871	0.051156	0	0	0
LOC_Os01g01780	0.745648	0.416763	0.452037	0.138816	0.148497	0.182237	0.562112	0.391869	0.2509	0.209036	0.069057	0.144601
LOC_Os01g01790	10.5655	9.61552	11.2078	13.6323	14.0535	14.1646	11.8007	11.1265	11.0469	13.2217	13.5714	12.3809
LOC_Os01g01800	7.00089	5.8219	6.32856	6.89827	7.20945	7.36859	5.66182	6.01736	7.18708	5.21034	6.56081	5.98397
LOC_Os01g01810	0	0	0	0	0	0	0	0	0	0	0	0
LOC_Os01g01830	13.9448	13.12	12.388	10.9642	10.1109	11.6224	11.3425	11.5255	10.3269	9.46272	10.5038	10.4865
LOC_Os01g01840	0	0	0.084874	0	0	0.065063	0	0	0	0	0	0
LOC_Os01g01850	0	0.00816299	0	0	0.0116285	0	0	0	0	0	0	0
LOC_Os01g01860	0	0	0	0	0	0	0	0	0	0	0	0
LOC_Os01g01870	71.4894	53.4655	32.336	8.25903	10.215	11.2745	38.8637	49.1413	73.0232	10.4967	7.37742	14.5032
LOC_Os01g01880	0	0	0	0	0	0	0	0	0	0	0	0
LOC_Os01g01890	2.95531	2.36012	2.99631	0.505353	0.400406	0.974505	1.60205	1.17026	1.42526	0.405673	0.317783	0.598928
LOC_Os01g01900	0	0	0	0	0	0	0	0	0	0	0	0
LOC_Os01g01910	4.3798	4.03573	4.14391	1.41162	1.54118	1.32603	6.67831	7.09171	7.16568	2.18476	1.33013	1.04268
LOC_Os01g01920	20.5465	20.0223	20.1213	12.1329	13.2783	13.357	17.336	18.7642	14.058	9.50634	10.1231	9.0436
LOC_Os01g01925	0	0	0	0	0	0	0	0	0	0	0	0
LOC_Os01g01930	0.638988	0.203361	0.187214	0.306433	0.0726113	0.071911	0.107792	0	0.245189	0.206033	0.180179	0.338912
LOC_Os01g01940	0.129743	0.0482944	0	0	0.0688736	0.101686	0.051838	0	0	0	0.085423	0
LOC_Os01g01950	0.105573	0	0	0	0.0839518	0	0.124118	0	0.283439	0	0.10417	0
LOC_Os01g01960	27.6364	24.9263	26.5136	37.3052	35.8256	39.2162	23.5515	23.9464	23.7467	27.9591	32.7719	30.8304
LOC_Os01g01970	16.976	14.9092	22.1734	31.3011	28.0246	24.8849	14.127	17.2427	17.1691	32.6331	29.9024	30.2734
LOC_Os01g01980	0	0	0.114366	0.0750988	0	0.175869	0	0	0	0	0	0
LOC_Os01g01990	0	0	0	0	0	0	0	0	0	0	0	0
LOC_Os01g02000	2.59365	1.36484	1.17649	0.605139	0.580754	0.596202	1.55709	2.32423	2.11475	0.379961	0.703417	0.505087
LOC_Os01g02010	10.9235	11.954	11.3143	6.31719	6.39909	8.29459	7.33767	9.39162	8.63493	4.7397	3.80359	4.04195
LOC_Os01g02020	23.6764	21.5738	24.1453	55.2957	59.6242	59.25	24.7155	24.1522	28.2238	55.0446	45.4335	49.6691
LOC_Os01g02040	8.49493	6.9203	5.58416	1.98813	2.2773	3.38541	3.65664	5.75705	6.99858	2.22501	1.99162	2.82028
LOC_Os01g02050	0.039446	0.0147061	0.013417	0.0521114	0.0628598	0.092451	0.047732	0.102035	0.082615	0.044192	0.129912	0
LOC_Os01g02060	0.688554	0.534999	0.775329	0.349503	0.352013	0.340163	0.257151	0.462266	0.471834	0.218273	0.472048	0.211352
LOC_Os01g02070	0	0	0	0	0	0	0	0	0	0	0	0
LOC_Os01g02080	1.22213	1.55968	2.45426	6.81828	5.87357	5.33677	1.83088	1.52521	2.19179	4.7567	3.62091	3.84295
LOC_Os01g02090	20.8431	17.4783	19.2801	20.6782	20.525	23.4117	15.9311	16.763	16.5492	19.4774	19.6157	20.2226
LOC_Os01g02100	3.52707	3.42195	2.8849	3.53013	4.09248	4.24019	3.58559	3.97353	3.59989	3.14411	3.33419	3.16746
LOC_Os01g02110	1.60936	1.95428	1.00095	0.789296	0.585128	1.56158	1.34542	1.26759	1.63182	0.589127	0.691127	0.694417
LOC_Os01g02120	0	0	0	0	0	0.041962	0	0	0	0	0	0
LOC_Os01g02130	2.23477	3.39337	2.54154	2.94105	3.21163	3.94876	6.95324	5.14385	4.50618	3.21374	2.5742	3.38446
LOC_Os01g02139	102.846	107.247	114.46	177.538	191.477	168.252	104.745	111.301	115.1	236.685	202.315	181.806
LOC_Os01g02150	71.4566	95.027	83.1894	110.135	111.626	135.094	69.5282	85.9431	94.681	131.446	93.4409	88.5058
LOC_Os01g02160	52.6129	73.7804	60.1118	68.896	74.8013	104.519	45.1555	53.4121	45.0244	61.5956	53.4328	60.6485
LOC_Os01g02170	1.09315	0.708596	0.595682	0.411889	0.296936	0.436677	0.841947	0.950662	0.613262	0.361805	0.441845	0.385614
LOC_Os01g02180	9.86286	9.53178	10.259	10.9563	10.3142	10.3199	10.4371	9.91985	8.5969	9.69815	10.1165	10.8246
LOC_Os01g02190	0.379145	0.362697	0.720342	0.469081	0.344948	0.679997	0.452905	0.701151	0.534077	0.365476	0.641802	0.20141
LOC_Os01g02200	35.5955	39.5266	60.9595	225.099	205.718	193.881	39.7098	38.5025	23.4672	188.081	180.132	182.644
LOC_Os01g02210	0	0	0	0	0	0	0	0	0	0	0	0
LOC_Os01g02220	0	0	0	0	0	0	0	0	0	0	0	0
LOC_Os01g02230	0	0	0	0	0	0	0	0	0	0	0	0
LOC_Os01g02240	0	0	0	0	0	0	0	0	0	0	0	0
LOC_Os01g02250	0	0	0.011485	0	0	0.008793	0.01363	0	0.010105	0	0.011123	0
LOC_Os01g02260	0.229806	0.102634	0.28197	0.0916996	0.0731904	0.072064	0.165131	0.118973	0.123632	0.051649	0.045389	0
LOC_Os01g02270	0.4323	0.234428	0.360904	0.147101	0.208758	0.133045	0.142667	0.271087	0.117585	0.058704	0.064716	0.0325318
LOC_Os01g02280	0	0	0	0	0	0	0	0	0	0	0	0
LOC_Os01g02290	6.62576	5.6002	4.82577	1.81099	2.44598	3.21387	5.98117	6.54047	5.09598	1.99335	1.45962	2.5215
LOC_Os01g02300	5.71927	3.35882	2.9485	0.916991	1.04322	1.55056	2.06984	3.46238	4.26848	0.647573	0.646834	1.0996
LOC_Os01g02310	0.837506	0.146261	0.347454	0.15601	0.0833905	0.0819	0.630789	0.880343	1.05669	0.234851	0.155123	0.129916
LOC_Os01g02320	0.0166269	0.0371859	0	0.0109907	0	0.051978	0	0	0.014923	0.037266	0	0
LOC_Os01g02334	36.8315	29.3965	33.2432	24.0767	24.0992	25.0215	26.152	31.2837	31.724	24.5795	22.6827	26.1627
LOC_Os01g02350	1.06871	0.657253	1.03626	0.447518	0.567629	0.821412	1.42041	1.17501	1.82232	0.5989	0.879867	0.685472
LOC_Os01g02360	0.317906	0.177718	0.385367	0.131426	0.253265	0.450477	0.167941	0.359822	0.534914	0.222734	0.314069	0.271302
LOC_Os01g02370	0.0439971	0.0245929	0.179674	0.0436728	0.0700989	0.086012	0.05309	0.0853722	0.03948	0.024665	0.108662	0.0273047
LOC_Os01g02380	0	0	0	0	0	0	0	0	0	0	0	0
LOC_Os01g02390	19.2384	16.7578	23.2697	27.8578	28.2531	24.9754	22.3641	20.5001	23.3343	29.1796	29.708	24.6698
LOC_Os01g02400	4.32637	3.03597	4.95777	3.88374	3.3657	3.05453	2.67523	3.33337	3.36655	3.0587	3.69872	2.63294
LOC_Os01g02410	0.0226554	0.0253263	0.092523	0.0299886	0	0	0.081996	0	0.020329	0	0	0
LOC_Os01g02420	0.544566	0.416393	0.526931	0.436837	0.365268	0.358854	0.379634	0.4079	0.411412	0.289404	0.283118	0.320081
LOC_Os01g02430	7.94449	6.13633	8.25334	4.70663	3.50567	4.51044	5.95085	5.24351	5.92317	2.46738	3.31776	2.61598
LOC_Os01g02440	0.655764	0.632872	0.943848	0.296356	0.166191	0.629857	0.574068	0.385655	0.374367	0.200672	0.08833	0.295879
LOC_Os01g02450	0.708231	1.16408	1.10533	0.499343	0.279247	0	0	0.460849	0.94329	0	0	0.433077
LOC_Os01g02460	0.194767	0.289665	0.265852	0.216739	0.155014	0.357002	0.077293	0.168124	0.116353	0	0.192292	0.0804358
LOC_Os01g02470	1.31898	0.417604	0.388815	0.774441	0.299077	0.149902	1.08021	0.489235	0.504543	0.858255	0.74268	0.696665
LOC_Os01g02480	0	0	0	0	0	0	0	0	0	0	0	0
LOC_Os01g02490	0.184022	0.401065	0.317285	0.0556785	0.0660919	0.065386	0.142551	0.0476257	0.148797	0	0	0.13696
LOC_Os01g02500	0	0.799936	0.369432	0.242889	0.190581	0.094718	0.841853	0.466179	0.750571	0.406919	0.354756	0
LOC_Os01g02510	0	0	0	0	0	0	0	0	0	0	0	0
LOC_Os01g02520	0	0	0	0	0	0	0	0	0	0	0	0
LOC_Os01g02530	0	0	0	0	0	0	0	0	0	0	0	0
LOC_Os01g02540	0	0	0	0	0	0	0	0	0.010883	0	0	0
LOC_Os01g02550	0	0	0	0	0	0	0	0	0.019639	0	0.021621	0
LOC_Os01g02560	0.637886	0.264093	0.289471	0.187673	0.225841	0.147822	0.34192	0.427882	0.720758	0.238442	0.490118	0.146609
LOC_Os01g02570	0.241628	0.243084	0.22205	0.319939	0.269471	0.20789	0.116546	0.156293	0.238487	0.32517	0.262566	0.0899646
LOC_Os01g02580	0	0	0	0	0	0	0	0	0	0	0	0
LOC_Os01g02590	0	0	0	0	0	0	0	0	0	0	0	0
LOC_Os01g02600	0.0550929	0.0923584	0	0.0729995	0.0658252	0.021553	0.033181	0.0356385	0.074142	0	0	0.0683654
LOC_Os01g02610	0	0	0	0.0232021	0	0	0	0	0	0	0	0
LOC_Os01g02629	0	0	0	0	0	0	0	0	0	0	0	0
LOC_Os01g02650	0	0	0	0	0	0	0	0	0	0	0	0
LOC_Os01g02660	0	0	0	0	0	0	0	0	0	0	0	0
LOC_Os01g02670	0	0	0	0	0	0	0	0	0	0	0	0
LOC_Os01g02680	0.0630574	0.0469983	0.042916	0.0417199	0.0167448	0.03287	0	0	0	0.023565	0	0.0260901
LOC_Os01g02690	0.12756	0.0855465	0.104208	0.0844747	0.0609665	0.019957	0.061501	0.033005	0	0.028614	0.025202	0.0633219
LOC_Os01g02700	0.1416	0.203547	0.185849	0.227484	0.0805767	0.126523	0.122114	0.130834	0.181528	0.068031	0.079937	0.100439
LOC_Os01g02710	0.12407	0.137964	0.127493	0	0	0.09808	0.145039	0	0.221933	0.140447	0	0
LOC_Os01g02720	11.7323	10.5304	11.4898	7.34665	7.94284	7.37765	10.1444	10.4001	10.4804	7.28394	7.39472	6.45348
LOC_Os01g02730	4.70218	4.25728	4.10446	2.55766	2.25989	2.21953	5.41309	5.6755	4.64309	2.06259	2.77662	2.67316
LOC_Os01g02740	0	0	0	0	0	0	0	0	0	0	0.004917	0
LOC_Os01g02750	6.73382	5.71489	5.76675	2.69733	2.84605	2.41622	4.96882	6.42585	6.54554	2.1543	2.30364	1.95981
LOC_Os01g02760	0.0226192	0	0.069282	0.0149702	0	0	0	0.0292607	0	0.025363	0	0.0280743
LOC_Os01g02770	0.0245396	0.0548599	0.025058	0	0.0195479	0.038389	0.059175	0.0952388	0.022018	0	0.024242	0.0304553
LOC_Os01g02780	0	0	0	0	0	0	0	0	0	0	0	0
LOC_Os01g02790	0	0	0	0	0	0	0	0	0	0	0	0
LOC_Os01g02800	0	0	0	0	0	0	0	0	0	0	0	0
LOC_Os01g02810	0	0	0	0	0	0	0	0	0	0	0	0
LOC_Os01g02830	0	0	0	0	0	0	0	0	0	0	0	0
LOC_Os01g02840	0	0.0575486	0.105157	0.0170493	0	0	0	0.0666103	0.023098	0	0	0
LOC_Os01g02850	0	0	0	0	0	0	0	0	0	0	0	0
LOC_Os01g02860	0.381898	0.410003	0.202659	0.161517	0.206908	0.095495	0.424859	0.237097	0.411317	0.119819	0.241481	0.246557
LOC_Os01g02870	0.88914	0.687713	0.489172	0.816757	0.680895	0.562306	1.06878	1.01775	0.797542	0.806131	0.912005	0.593941
LOC_Os01g02880	101.235	94.3111	80.0925	55.882	51.7004	70.2	75.0731	85.5528	74.6085	53.1921	53.9113	71.696
LOC_Os01g02884	12.9942	11.2977	12.9431	15.5276	14.1616	13.4932	8.5189	10.9853	9.36225	10.383	13.3087	12.4204
LOC_Os01g02890	4.06113	5.31033	3.98142	1.49	1.46496	2.76136	1.27576	2.27484	1.8081	1.20044	1.10576	1.27042
LOC_Os01g02900	24.9184	42.0739	22.7935	16.9823	21.1547	31.6488	21.2801	22.0877	20.6656	17.1071	14.1714	17.8405
LOC_Os01g02910	1.23001	1.12952	1.16607	2.18024	2.37967	2.78245	0.636097	0.823985	1.0446	1.87166	2.62554	2.64445
LOC_Os01g02920	37.4291	37.4875	28.8182	63.9884	59.5856	66.9533	36.5279	39.3628	40.7902	59.8659	61.4691	59.7778
LOC_Os01g02930	6.61436	8.26462	7.01103	10.0089	12.6012	14.8925	5.88152	6.27943	6.34086	9.67494	8.79485	11.0801
LOC_Os01g02940	22.6365	36.1773	27.1516	26.2623	23.7916	41.9398	22.9637	23.3089	18.9787	20.4644	17.7917	24.2252
LOC_Os01g02950	0.33704	0.967559	0.34467	0.576646	0.345016	0.302047	0.172871	0.186962	0.215845	0.108235	0.285289	0.298481
LOC_Os01g02960	4.32736	5.22227	4.5277	3.05977	3.36238	3.63477	6.87761	6.86924	5.50221	4.22865	4.40584	3.59104
LOC_Os01g02970	0	0	0	0	0	0	0	0	0	0	0	0
LOC_Os01g02980	0	0	0.063435	0	0	0	0	0	0	0	0	0
LOC_Os01g02990	0	0	0	0	0	0	0	0	0	0	0	0
LOC_Os01g03010	0	0	0	0	0	0	0	0	0	0	0	0
LOC_Os01g03020	2.71604	1.75107	2.72133	2.36143	2.10905	1.80401	1.42136	1.96961	1.38703	1.57359	1.93535	1.45492
LOC_Os01g03030	19.7409	15.4473	16.715	15.0107	15.5546	11.4233	16.1396	18.4211	18.4009	16.0971	14.7173	15.9243
LOC_Os01g03040	9.26888	4.57092	7.05649	7.89758	6.26341	5.7082	3.73392	5.02265	6.76293	5.15118	6.27906	6.01171
LOC_Os01g03050	8.02621	7.61995	8.13036	13.8726	12.0711	13.729	6.83161	7.44371	5.90157	12.2191	11.4662	13.5892
LOC_Os01g03060	138.888	109.835	103.447	131.439	139.67	126.101	115.375	121.259	166.169	130.617	123.636	121.394
LOC_Os01g03070	55.2604	44.5342	50.7566	39.5403	38.0358	43.3813	38.1549	41.1247	37.0185	34.6566	38.0621	40.6691
LOC_Os01g03080	15.7227	8.45206	5.93027	4.43735	3.42582	4.81935	5.95746	7.72582	25.4075	5.68055	3.39954	4.26698
LOC_Os01g03090	10.5615	10.7765	10.8651	10.7253	12.274	11.6304	12.0818	11.4342	12.4593	11.7544	12.097	12.4341
LOC_Os01g03100	6.31535	7.88067	7.02762	7.29295	7.62144	6.55819	8.0787	6.22389	7.32961	5.69593	6.71626	6.02763
LOC_Os01g03110	16.5181	20.7659	27.57	34.8248	33.9704	48.1965	19.0366	19.6848	10.0438	31.7924	34.5059	34.1583
LOC_Os01g03130	30.4607	25.8075	12.4816	13.7027	14.2981	13.5011	21.5426	26.3921	60.3113	10.4844	10.7289	9.77922
LOC_Os01g03144	18.8063	19.6186	18.0148	27.8151	26.2511	21.1636	15.642	16.6508	26.7265	23.7606	18.7706	20.1766
LOC_Os01g03160	13.7226	12.8953	11.8832	14.8908	15.5713	15.671	13.0843	15.2232	13.1428	15.4067	16.2188	15.6795
LOC_Os01g03170	0	0.0840348	0.076771	0.0165945	0	0.019603	0.060421	0.0972621	0	0.028107	0.049513	0
LOC_Os01g03180	0.0974928	0.0726203	0.099601	0.0215522	0	0	0.117253	0.0420486	0.087454	0.182365	0	0.0403182
LOC_Os01g03190	0	0.0837464	0.038309	0.0746594	0.0597057	0.117447	0.135041	0.145526	0.168105	0.210458	0.037025	0.139493
LOC_Os01g03200	0	0	0	0	0	0	0	0	0	0	0	0
LOC_Os01g03210	0	0	0	0	0	0	0	0	0	0	0	0
LOC_Os01g03220	0	0	0	0	0	0	0	0	0	0	0	0
LOC_Os01g03230	0	0	0	0	0	0	0	0	0	0	0	0
LOC_Os01g03240	0	0	0	0	0	0	0	0	0	0	0	0
LOC_Os01g03250	0	0	0	0	0	0	0	0	0	0	0	0
LOC_Os01g03260	0	0.0303732	0	0	0	0	0	0.105479	0	0	0	0
LOC_Os01g03270	0	0	0	0.0931901	0	0.054794	0	0	0	0	0	0
LOC_Os01g03280	0	0	0	0	0	0	0	0	0	0	0	0
LOC_Os01g03290	0	0	0	0.0459073	0	0	0	0	0	0	0	0
LOC_Os01g03300	0	0	0	0	0	0	0	0	0	0	0	0
LOC_Os01g03310	0.130643	0.51002	0.334367	5.45225	0.779832	1.53948	1.08862	0.422899	1.34627	1.25015	1.16084	1.21394
LOC_Os01g03320	0.304163	0.339344	0.684859	3.24659	1.88841	2.2928	0.870193	0.630077	0.545189	3.21741	1.80189	1.6584
LOC_Os01g03330	36.3787	47.1197	91.1989	365.025	437.937	472.239	74.2821	57.3552	35.1607	475.723	333.142	411.962
LOC_Os01g03340	661.744	735.115	1047.23	3126.04	3350.27	3725.94	931.954	830.427	555.734	3462.86	2570.42	3454.6
LOC_Os01g03350	0	0	0	0	0	0	0	0	0	0	0	0
LOC_Os01g03360	240.481	217.549	364.805	1084.51	1151.1	1522.29	190.873	256.166	207.363	999.724	644.843	1079.2
LOC_Os01g03370	0.0161283	0.0541076	0.06584	0.02132	0.0513997	0.113437	0.058493	0.0625829	0	0.018074	0	0.0200235
LOC_Os01g03380	0.241662	0	0	0.107922	0.256364	0.760625	0.095438	0.104337	0.072148	0.544896	0.079512	0.0997368
LOC_Os01g03390	104.799	121.323	197.803	1204.71	1224.79	1208.95	240.096	186.981	128.262	1405.93	1051.6	1182.02
LOC_Os01g03400	0	0	0	0	0	0	0	0	0	0	0	0
LOC_Os01g03410	0	0	0	0	0	0	0	0	0	0	0	0
LOC_Os01g03420	0.042769	0	0	0.227397	0.0340558	0.033518	0	0	0	0.096094	0.042239	0.0530383
LOC_Os01g03429	0	0	0	0	0	0	0	0	0	0	0	0
LOC_Os01g03440	0	0	0	0	0	0	0	0	0	0	0	0
LOC_Os01g03452	0	0	0	0	0.00988922	0	0	0	0	0.013903	0	0
LOC_Os01g03464	0	0	0	0	0	0	0	0	0	0	0	0
LOC_Os01g03480	0	0	0	0	0	0	0	0	0	0	0	0
LOC_Os01g03490	12.7559	12.7065	15.1011	5.02851	4.44891	7.53662	8.96778	10.8227	11.0251	4.61259	5.53634	5.49698
LOC_Os01g03500	6.09143	6.18407	6.61905	4.50124	5.18967	5.64176	6.23041	6.83597	6.60839	4.78535	5.51111	5.54673
LOC_Os01g03510	19.9072	19.3927	19.7273	28.3798	30.2252	31.9115	19.2795	19.098	17.1353	26.7303	27.4839	26.3385
LOC_Os01g03520	11.313	9.85353	11.0032	12.9912	14.3314	14.04	9.45544	9.50658	9.59827	11.3727	12.3694	11.5094
LOC_Os01g03530	2.37642	4.48246	2.8149	4.16207	3.60851	3.59283	2.70235	4.24479	3.88965	4.26091	2.93878	3.38954
LOC_Os01g03549	1.35153	0.953104	1.23115	0.619032	0.414116	0.292634	0.62749	1.21036	0.765013	0.093244	0.492998	0.309713
LOC_Os01g03570	0.210608	0.188366	0.215006	0.111475	0.0335561	0.032935	0.076263	0.136219	0.056698	0.094448	0.062419	0.0522836
LOC_Os01g03580	0	0	0	0	0	0	0	0	0	0	0	0
LOC_Os01g03590	0	0	0.028522	0.0370065	0.0222444	0.021852	0.033635	0	0.05011	0.03133	0.082759	0
LOC_Os01g03600	0	0	0	0	0	0	0	0	0	0	0	0
LOC_Os01g03610	0	0	0	0	0	0	0	0	0	0	0	0
LOC_Os01g03620	21.78	38.9212	19.8462	6.19645	5.9747	11.7957	27.7721	25.2092	29.9714	7.45879	7.86772	8.9244
LOC_Os01g03630	16.977	39.8229	30.6708	11.7448	15.502	26.8554	18.8321	9.32862	13.6477	4.25755	3.82127	6.7567
LOC_Os01g03640	1.19219	2.03437	1.38789	0.636542	1.11638	2.99272	1.64105	1.16341	0.600608	0.445529	0.309943	0.986548
LOC_Os01g03650	9.11023	8.83212	9.8627	10.2841	11.8575	10.9298	9.6201	9.25836	8.14736	10.9949	11.0147	11.1974
LOC_Os01g03660	1.36525	1.25721	1.75278	1.92241	1.93178	1.37986	1.68033	1.14841	0.986044	1.84726	2.16321	1.48757
LOC_Os01g03670	0	0	0.132234	0.0859725	0.0343321	0.033792	0	0	0.038663	0.048439	0	0.0534681
LOC_Os01g03680	594.823	478.07	566.688	351.614	291.7	651.48	215.969	337.987	267.761	233.78	192.865	393.936
LOC_Os01g03690	4.30844	3.03507	2.51225	0.877948	0.490405	0.590185	2.35218	2.64149	3.30211	0.564212	0.649577	0.694736
LOC_Os01g03710	3.35185	5.61868	3.86624	2.04892	2.2325	3.36918	4.7664	5.90676	4.61428	2.56111	2.91136	3.72886
LOC_Os01g03720	1.82308	1.39375	1.1436	1.67553	1.37559	1.57734	2.23141	2.85545	1.43455	2.62031	1.76917	1.62695
LOC_Os01g03730	3.17613	4.63867	3.24649	4.11177	4.63683	5.16864	4.20079	4.95346	5.55059	5.48831	5.63024	4.94912
LOC_Os01g03740	0.233261	0.684787	1.02652	4.02649	4.33269	5.28557	1.28721	1.05595	0.196278	4.08372	3.83145	4.30803
LOC_Os01g03750	28.7297	33.1628	32.6379	95.3715	74.3507	82.6124	18.5651	17.8635	19.1421	62.9624	69.3555	66.0395
LOC_Os01g03760	43.9822	42.0244	44.5174	34.078	32.0237	38.4811	38.5321	39.7034	31.8222	32.3183	35.7631	39.6496
LOC_Os01g03770	0	0	0	0	0	0	0	0	0	0	0	0
LOC_Os01g03780	0	0	0	0	0	0	0	0	0	0	0	0
LOC_Os01g03790	0	0	0	0	0	0	0	0	0	0	0	0
LOC_Os01g03800	0	0	0	0	0	0	0	0	0	0	0	0
LOC_Os01g03810	0	0.0620263	0.056866	0	0	0	0.199092	0.0719517	0.099641	0.062515	0.164645	0
LOC_Os01g03820	8.87113	11.2202	9.26003	5.07477	5.599	4.95756	13.0655	13.5395	11.7545	5.30331	7.24417	7.48111
LOC_Os01g03830	0	0	0	0	0	0.006698	0.010395	0	0	0	0.008476	0
LOC_Os01g03840	0	0	0	0	0	0	0	0	0	0	0	0
LOC_Os01g03860	0	0	0	0	0	0	0	0	0	0	0	0
LOC_Os01g03870	2.97022	2.96426	3.6018	7.83247	7.32117	9.72492	2.11815	2.42389	1.86046	6.43585	7.08975	6.03773
LOC_Os01g03880	0	0	0	0	0	0	0	0	0	0	0	0
LOC_Os01g03890	3.63627	2.15954	4.2012	15.7606	14.6591	17.4037	11.1938	8.42817	6.41305	25.9982	14.1299	18.4615
LOC_Os01g03900	2.24993	1.82163	1.88902	2.33991	2.76524	2.0165	0.72214	1.19274	2.65446	3.00387	2.22015	2.78317
LOC_Os01g03914	78.5087	82.2313	94.5817	212.507	215.771	201.423	90.5339	100.65	85.0923	234.289	243.658	209.551
LOC_Os01g03930	0	0	0	0	0	0	0	0	0	0	0	0
LOC_Os01g03940	3.67178	4.63851	4.44663	2.53955	3.80811	3.18237	5.3192	4.37733	4.37492	3.25819	2.62406	1.97668
LOC_Os01g03950	7.18158	7.57534	8.51108	5.0397	4.87171	6.73269	8.62619	7.54997	7.61705	7.04172	6.00195	6.47923
LOC_Os01g03960	0	0	0	0	0	0	0	0	0	0	0	0
LOC_Os01g03970	0	0	0	0	0	0	0	0	0	0	0	0
LOC_Os01g03980	8.41415	14.5227	16.644	12.0004	11.3867	11.8424	40.9166	39.2134	3.36876	17.3512	17.7797	18.6325
LOC_Os01g03989	0	0	0	0	0	0	0	0	0	0	0	0
LOC_Os01g04000	0	0	0	0	0	0	0	0	0	0	0	0
LOC_Os01g04005	0.0101638	0	0	0.00670948	0	0.007938	0	0	0	0	0.010043	0
LOC_Os01g04010	281.333	298.863	302.329	519.741	475.9	383.494	416.387	472.183	378.786	616.079	537.809	605.143
LOC_Os01g04020	176.923	161.672	170.05	153.867	143.99	116.233	195.599	202.246	167.196	163.727	196.987	167.096
LOC_Os01g04030	19.5767	16.775	15.5285	10.2575	6.91343	7.53644	14.8952	14.6884	17.4264	8.68386	8.19195	9.79824
LOC_Os01g04040	2.54578	0	1.75	1.21092	1.91332	1.3082	0	1.08725	0	0	0.808423	0
LOC_Os01g04050	152.065	165.055	224.135	329.992	346.433	510.174	165.371	190.876	122.551	388.886	190.08	468.755
LOC_Os01g04070	0.0377632	0.0140792	0	0.0166275	0.0300894	0	0.015234	0.0325604	0	0	0.012437	0
LOC_Os01g04080	0.217486	0.303404	0.222497	0.289786	0.259703	0.469303	0.324724	0.774231	0.34117	0.122296	0.590575	0.0673938
LOC_Os01g04090	0	0	0	0	0.0237582	0.023345	0.035904	0	0	0	0.029464	0
LOC_Os01g04100	8.11702	8.81306	6.09818	5.36717	5.42757	6.04637	8.27382	8.88026	8.64551	7.00414	5.75747	4.6155
LOC_Os01g04110	9.03287	7.63645	7.32553	4.18056	5.51051	4.61738	8.93287	9.35876	7.95674	4.91963	4.97851	5.22032
LOC_Os01g04120	14.0027	15.6187	24.7733	53.087	51.7722	42.229	19.3571	19.1503	11.6478	42.7033	42.8034	42.243
LOC_Os01g04130	2.96076	2.2662	2.82637	1.8865	2.34702	2.72658	2.83948	4.43838	6.29395	3.12304	1.56972	2.52179
LOC_Os01g04140	0	0	0.023623	0.0153143	0.0184308	0	0.027908	0	0	0	0	0
LOC_Os01g04150	0	0	0	0	0	0	0	0	0	0	0	0
LOC_Os01g04160	4.50344	4.78456	4.7489	2.8965	2.53561	4.53948	3.63078	3.43662	3.66475	3.26314	2.31368	3.03796
LOC_Os01g04170	6.66968	7.44316	6.71015	2.44452	1.99104	2.6171	3.91548	5.18052	3.18851	2.25053	1.81109	1.92889
LOC_Os01g04180	0	0	0	0	0	0	0	0	0	0	0	0
LOC_Os01g04190	25.9582	23.6502	27.9925	32.2772	32.6816	33.2468	21.8472	23.0451	24.4463	28.6178	23.6616	24.74
LOC_Os01g04200	11.0133	9.45799	9.48351	7.62414	7.27979	7.08955	9.47986	10.9901	9.59544	6.80842	7.26396	7.00913
LOC_Os01g04210	0.740489	0.729602	0.267187	0.260585	0.173418	0.341396	0.365435	0.620107	0.42965	0.146812	0.129053	0.162046
LOC_Os01g04220	0.13355	0.298247	0.045514	0.0591938	0.0708921	0.174471	0.053338	0.11523	0.159669	0	0.043964	0
LOC_Os01g04230	2.30109	1.90158	1.71578	0.952982	0.797043	1.53308	1.64288	1.42358	2.37024	1.14398	0.869789	0.943841
LOC_Os01g04250	0.280102	0.22623	0.142926	0.113124	0.123983	0.255365	0.20697	0.2214	0.265364	0.226684	0.107621	0.193199
LOC_Os01g04260	55.9384	52.6907	54.5194	25.9942	26.3183	38.1996	26.7568	33.9507	31.7509	20.0472	22.5228	23.7737
LOC_Os01g04270	0	0	0	0	0	0	0	0	0	0	0	0
LOC_Os01g04280	17.5735	24.2168	16.894	21.5447	19.4382	20.6789	14.4964	15.622	38.0904	16.6125	16.3185	21.5602
LOC_Os01g04290	1.53066	1.05262	0.811791	0.546257	0.773707	0.875377	1.27569	0.723602	0.792221	0.495407	0.785064	0.547863
LOC_Os01g04300	23.7994	34.6436	31.3977	46.0121	45.5701	41.7128	26.1384	29.4637	31.2221	47.9391	51.3814	47.937
LOC_Os01g04310	0	0	0	0	0	0	0	0	0	0	0	0
LOC_Os01g04320	0	0	0	0	0	0	0	0	0	0	0	0
LOC_Os01g04324	0.476152	0.364151	0.332675	0.132756	0.0798511	0.019603	0.694845	0.389048	0.719538	0.140534	0.099025	0.186608
LOC_Os01g04330	336.276	392.642	294.644	340.7	363.87	319.853	287.706	390.336	388.722	392.987	333.548	394.934
LOC_Os01g04340	0.189836	0.282355	0.064774	0.633537	0.453286	0.546703	0.075375	0.0819309	0.17012	0.712245	0.437332	0.15681
LOC_Os01g04350	27.2611	20.0466	33.1926	80.2697	76.0185	83.5033	23.9822	37.0481	21.784	81.0955	76.6162	77.0154
LOC_Os01g04360	0	0.0896097	0	0.215429	0.19191	0.253058	0	0	0.144023	0.090643	0.238086	0
LOC_Os01g04370	0.0719594	0.0802358	0.1474	0.0962339	0.114527	0.169712	0.085483	0.0931877	0	0.243183	0	0
LOC_Os01g04380	0.145645	0.0811948	0.074588	0.048703	0	0	0	0.188615	0.130479	0.08204	0	0
LOC_Os01g04390	1.478	1.18958	1.34642	0.770305	0.914585	1.09856	1.65301	1.38265	1.61784	1.94428	1.3778	1.11823
LOC_Os01g04409	24.2635	23.5001	32.7143	30.3063	28.1642	33.0281	23.5635	27.0875	22.4851	31.3125	33.4179	32.3735
LOC_Os01g04430	1.41544	1.95858	1.44826	2.30197	2.5239	3.06615	2.16257	3.07842	1.67469	4.52178	3.41018	3.50855
LOC_Os01g04440	1.0314	1.60648	0.734339	0.973956	0.871268	0.758395	2.21864	1.90064	2.41122	1.08729	1.17314	1.47357
LOC_Os01g04450	3.8416	2.98393	2.66257	2.48775	2.35172	2.65571	5.29725	4.89086	7.58428	3.69461	3.23592	2.86114
LOC_Os01g04460	1.22556	1.13664	0.718973	0.604458	0.664669	0.34679	1.69691	1.58553	2.26937	1.19917	0.721243	0.420676
LOC_Os01g04470	0.128084	0.0714371	0.196673	0.0855038	0.0509715	0.100607	0.076265	0.663362	0.286945	0.144177	0.252914	0.158695
LOC_Os01g04480	0.361291	0.374974	0.289886	0.119637	0.164452	0.181694	0.279922	0.667722	0.393621	0.173672	0.152957	0.192155
LOC_Os01g04490	0.201855	0.322256	0.147265	0.0573288	0.0918744	0.203092	0.069442	0.186542	0.310442	0.097059	0.085454	0.107344
LOC_Os01g04500	2.25633	1.67035	1.85796	1.3292	0.716956	1.31157	2.96551	2.73178	2.55402	1.19485	0.741596	2.59966
LOC_Os01g04510	0	0.154052	0	0.0940105	0.330501	0.548831	0	0	0	0.157157	0.273464	0.342473
LOC_Os01g04520	0.209764	0.0879189	0.214214	0.0521	0	0.061539	0.315974	0.305299	0.164678	0.029411	0.129508	0.0650784
LOC_Os01g04530	0	0	0	0	0	0	0	0	0	0	0	0
LOC_Os01g04540	0.239996	0.195129	0.311842	0.101062	0.0347616	0.034121	0.526567	0.282235	0.469872	0.146774	0.215539	0.0541611
LOC_Os01g04550	0	0	0	0	0	0	0	0	0	0	0	0
LOC_Os01g04560	0.0555081	0	0	0.110968	0	0	0.066279	0	0.099511	0.062433	0.05481	0
LOC_Os01g04570	1.02309	1.02464	1.08799	0.367335	0.356579	0.333896	1.33769	1.48888	1.35799	0.334555	0.400754	0.211863
LOC_Os01g04580	4.28771	8.04396	6.93946	8.27505	6.58167	12.4942	6.8419	7.68389	2.75904	9.68439	7.02538	9.73567
LOC_Os01g04590	34.849	38.816	50.6903	139.014	94.547	67.1437	7.4475	9.50517	13.3964	79.687	102.197	93.4588
LOC_Os01g04600	3.24619	3.06004	2.56671	1.31764	1.17801	1.08826	2.68519	2.3495	2.98355	1.14109	0.932794	1.33405
LOC_Os01g04610	0	0	0	0	0	0	0	0	0	0	0	0
LOC_Os01g04620	150.023	265.379	259.856	290.063	268.47	329.547	505.322	288.592	249.336	397.172	322.067	379.131
LOC_Os01g04630	18.1632	21.9285	21.5897	19.2007	15.9254	20.6147	21.7336	21.1679	19.2204	17.1044	15.1445	18.5627
LOC_Os01g04640	14.7414	11.2128	11.6162	10.0303	15.3	8.06069	13.4129	12.843	16.3126	14.3048	13.8827	9.59362
LOC_Os01g04650	60.5319	67.6265	56.8991	57.8383	63.7397	64.5961	79.4003	80.8987	92.6087	75.5684	78.7613	69.6859
LOC_Os01g04660	0.290479	0.420877	0.428646	0.406673	0.359883	0.631655	0.427018	0.167043	0.463236	0.362229	0.414442	0.440472
LOC_Os01g04670	10.1792	8.00366	9.54063	15.4294	12.1801	9.43611	8.41828	11.2423	12.2272	14.6763	14.5654	14.7536
LOC_Os01g04680	0	0	0	0	0	0	0	0	0	0	0	0
LOC_Os01g04690	0	0	0	9.18751	0	0	0	0	25.4646	0	12.7126	0
LOC_Os01g04699	0.420042	0.46669	0.576091	0.379867	0.222505	0.221734	0.325769	0.181586	0.250326	0	0	0.172919
LOC_Os01g04710	7.9046	8.11993	8.24749	4.92395	4.23703	6.08663	6.68013	7.77304	7.42389	4.14254	4.18408	4.09519
LOC_Os01g04720	4.28229	3.98117	5.23046	2.08002	1.57944	2.55627	2.86436	3.19636	3.71002	1.89544	1.56962	1.68783
LOC_Os01g04730	325.03	265.407	280.736	176.276	149.409	198.002	286.686	282.034	293.708	217.474	172.737	192.334
LOC_Os01g04740	0	0	0	0	0	0	0	0	0	0	0	0
LOC_Os01g04750	4.37424	5.52852	5.08446	0.19997	0.552642	0.661095	8.93181	7.45498	2.84161	0.643153	0.506577	0.374307
LOC_Os01g04760	0	0	0	0	0	0	0	0	0	0	0	0
LOC_Os01g04770	0	0	0	0	0	0	0	0	0	0	0	0
LOC_Os01g04780	0	0.00597298	0	0	0	0	0	0	0	0	0	0
LOC_Os01g04790	0	0	0	0	0.0205068	0	0	0	0	0	0	0
LOC_Os01g04800	58.5298	54.7063	39.9809	23.6955	26.7901	28.5452	88.9188	79.7618	66.4502	35.7506	32.2198	32.305
LOC_Os01g04814	100.885	103.896	101.778	101.966	112.045	113.171	98.9225	104.144	99.9629	105.787	99.701	102.507
LOC_Os01g04830	0	0.394329	0	0	0.283831	0	0	0	0	0.415832	0	0
LOC_Os01g04840	0	0.0873619	0.03997	0	0	0.030637	0.046937	0.050609	0.035074	0.043919	0	0
LOC_Os01g04850	0	0	0	0	0	0	0	0	0	0	0	0
LOC_Os01g04860	1.60235	0.659749	0.890049	0.502912	0.380655	0.307955	0.372414	0.436438	0.176543	0.189224	0.166613	0.209298
LOC_Os01g04870	4.22949	3.16059	3.82547	2.34301	1.66632	1.9235	2.52327	3.41962	3.65076	1.93315	2.36162	2.05413
LOC_Os01g04880	2.54351	2.59977	3.22111	3.25893	2.55645	3.31304	2.11089	2.40249	2.66496	3.19521	3.01715	2.92279
LOC_Os01g04900	2.33303	1.82622	2.23456	2.07557	1.73214	1.60923	1.10904	1.20788	1.29052	1.10159	1.89101	1.23594
LOC_Os01g04910	9.70926	7.91898	8.07684	5.11682	4.3319	5.81796	6.69292	7.45821	8.27325	6.11902	5.10979	4.76117
LOC_Os01g04920	4.70352	5.3302	4.01846	1.46706	1.42012	1.50863	4.52235	4.78738	5.77516	1.35075	2.5228	1.68167
LOC_Os01g04930	39.8618	43.029	49.204	38.9115	36.3929	34.3014	64.0922	56.5556	35.0934	41.6175	45.2449	42.8844
LOC_Os01g04950	36.0216	42.3069	36.4471	43.3918	43.422	45.9153	38.9499	36.791	40.4671	47.3474	43.7831	37.4018
LOC_Os01g04960	0.0206587	0.0346637	0.052689	0	0.00823075	0	0	0.0400761	0	0	0	0.0128272
LOC_Os01g04970	0	0	0	0	0	0	0	0	0	0	0	0
LOC_Os01g04980	0	0	0	0	0	0	0	0.0272979	0	0	0	0
LOC_Os01g04990	6.3127	4.71453	5.64369	5.23515	6.01121	6.18799	4.54468	6.39259	4.80069	4.77543	5.45581	5.23503
LOC_Os01g05000	0	0	0	0	0	0	0	0	0	0	0	0
LOC_Os01g05010	15.7357	12.3808	11.3852	3.73319	3.11396	6.38464	7.65922	8.51577	7.42594	2.74035	2.9535	3.99356
LOC_Os01g05020	0	0	0	0	0	0	0	0	0	0	0	0
LOC_Os01g05030	0	0	0	0	0	0	0	0	0	0	0	0
LOC_Os01g05040	0	0	0	0	0	0	0	0	0	0	0	0
LOC_Os01g05050	0	0.08667	0	0	0	0	0	0	0	0	0	0
LOC_Os01g05060	6.94677	5.79125	6.10875	4.49709	4.20365	4.2844	5.76757	6.35371	5.27362	3.43492	4.57354	3.4454
LOC_Os01g05064	47.7716	60.7655	63.2642	51.6408	45.364	67.4806	79.079	92.7283	81.4929	97.2533	64.2861	75.4357
LOC_Os01g05070	29.0254	24.9325	30.0884	23.0841	20.764	29.1888	19.2266	22.4927	15.311	19.7783	20.9399	26.3507
LOC_Os01g05080	1.33524	1.49327	1.79157	1.47369	1.51399	1.28909	0.970347	1.18879	1.39242	0.582547	1.61447	1.28371
LOC_Os01g05090	0.262454	0.23435	0.053694	0.244696	0.0417884	0.12354	0.188206	0.203842	0.282333	0.177067	0.103666	0
LOC_Os01g05100	0.0542488	0.0303151	0.138507	0.0179687	0.0432115	0	0	0.0701843	0.048671	0	0	0
LOC_Os01g05105	0.0466664	0.0313227	0.057127	0.036961	0.0297488	0.036443	0.022615	0.0120703	0.033514	0.04181	0.055332	0.0231814
LOC_Os01g05120	0.36287	0.647347	0.297329	0.291205	0.519766	0.342345	2.41351	1.69173	2.73071	0.981096	0.78808	0.449433
LOC_Os01g05130	16.6307	12.7442	14.9165	12.4489	11.4297	11.224	13.8345	13.1328	13.2674	10.7243	10.4003	11.7493
LOC_Os01g05140	36.8668	23.2592	25.1922	14.2221	16.6178	14.2077	24.6832	24.584	31.8403	17.321	16.6019	16.1702
LOC_Os01g05150	0.863185	0.262401	0.160805	0.420343	0.312184	0.370397	0	0.101635	0.281148	0.442253	0.387294	0.194333
LOC_Os01g05160	0	0	0	0	0	0	0	0	0	0.198463	0	0
LOC_Os01g05170	0.721095	1.03208	0.52857	1.03999	0.409605	0.650024	0.969635	0.533972	1.01416	0.465528	0.508243	0.637119
LOC_Os01g05180	0.295934	0.165181	0.706197	0.820621	0.824641	1.00571	0.708082	0.574572	0.486416	0.665317	0.487064	0.550335
LOC_Os01g05200	0	0	0	0	0	0	0	0	0	0	0	0
LOC_Os01g05210	0	0	0	0	0	0	0	0	0	0	0	0
LOC_Os01g05220	0	0	0	0	0	0	0	0	0	0	0	0
LOC_Os01g05240	0	0	0	0	0	0	0	0	0	0	0	0
LOC_Os01g05250	0	0	0	0	0	0	0	0	0	0	0	0
LOC_Os01g05260	0.1625	0	0	0.221461	0.129049	0	0	0.210848	0.145159	0	0	0
LOC_Os01g05280	0	0	0	0	0	0	0	0	0	0	0	0
LOC_Os01g05289	0	0	0	0	0.0486992	0	0	0.0792138	0.054832	0	0.060409	0
LOC_Os01g05300	0	0	0	0	0	0	0	0	0	0	0	0
LOC_Os01g05310	0.119779	0.13364	0.183873	0.119836	0.0476709	0.047021	0.071413	0.0775369	0.053675	0	0.118265	0.148432
LOC_Os01g05320	0	0.0122891	0	0	0	0	0	0	0	0	0	0
LOC_Os01g05330	0	0	0	0	0	0	0	0	0	0	0	0
LOC_Os01g05340	0	0	0	0	0	0	0	0	0	0	0	0
LOC_Os01g05350	0	0	0	0.0541699	0	0	0	0	0	0	0	0
LOC_Os01g05360	0	0.769896	0	0	0	0	0	0	0	0	0	0
LOC_Os01g05370	0.0283787	0.142823	0.043438	0.159369	0.135667	0.099779	0.085821	0.0367045	0.038207	0.07949	0.084115	0.0704706
LOC_Os01g05380	0	0	0	0	0	0	0	0	0	0	0	0
LOC_Os01g05390	0	0	0	0	0	0	0	0	0	0	0	0
LOC_Os01g05400	0	0.480843	0.148464	0.0979559	1.03177	0.114305	0.167645	0.748609	0.644852	0	0.14229	0.178171
LOC_Os01g05410	0.899118	3.29775	0.93335	0.209533	0.473901	0.240194	2.66252	2.7287	2.13263	0.344554	0.883683	0
LOC_Os01g05420	32.1196	27.549	31.7295	28.3097	29.0753	29.4883	27.9335	28.7932	28.2389	27.8719	27.5988	28.9456
LOC_Os01g05430	3.86468	3.26005	3.86635	3.03198	3.20841	3.60811	1.97252	2.50072	2.76524	2.58609	3.08597	2.44747
LOC_Os01g05440	0	0	0	0	0	0	0	0	0	0	0	0
LOC_Os01g05450	0	0	0.182159	0	0	0.140408	0	0	0.315516	0	0	0
LOC_Os01g05460	0	0	0.257257	0.253902	0	0	0.292543	0.324556	0.111943	0	0	0
LOC_Os01g05470	13.3559	10.6493	11.2632	5.26249	4.16815	5.28481	9.12423	9.34088	11.0106	4.68716	4.73198	4.73383
LOC_Os01g05480	0.231504	0.0927722	0.028256	0.0366634	0.0516405	0	0	0.0715952	0.024821	0.059225	0.109334	0.08046
LOC_Os01g05490	474.79	427.744	435.595	338.246	308.727	361.743	367.752	403.405	393.696	295.694	327.055	352.016
LOC_Os01g05500	13.5653	12.4693	13.4214	15.1453	14.3221	16.056	12.0081	12.3732	11.6596	11.2625	13.7363	12.7898
LOC_Os01g05510	10.1243	7.6204	9.11708	8.43157	8.77758	7.62913	7.99761	9.16963	9.52028	9.45549	7.56086	7.88819
LOC_Os01g05520	0	0	0	0	0	0	0	0	0	0	0	0
LOC_Os01g05530	2.1095	1.54539	2.06035	1.51511	1.26047	1.6347	0.900774	1.59954	1.40355	0.917221	1.31154	1.44482
LOC_Os01g05540	6.93142	5.8706	7.7599	5.91822	4.23501	4.38521	7.27241	5.81512	5.0254	4.43991	5.47102	4.20172
LOC_Os01g05550	0	0	0	0	0	0	0	0	0	0	0	0
LOC_Os01g05560	22.317	21.5346	17.618	12.6309	12.3013	12.6039	26.4842	21.9746	24.2751	13.9928	15.0297	13.5595
LOC_Os01g05570	0	0	0	0	0	0	0	0	0	0	0	0
LOC_Os01g05580	0	0	0	0	0	0	0	0	0.138823	0	0	0
LOC_Os01g05585	0	0	0	0	0	0	0	0	18.3397	0	0	0
LOC_Os01g05590	0	0	0	0	0	0	0	0	0	0	0	0
LOC_Os01g05600	0.125316	0.0700707	0.111903	0.0828196	0.137286	0.073446	0.113638	0.0405218	0.140592	0.070213	0.030953	0.0777922
LOC_Os01g05610	21.0225	10.7643	15.6631	22.5602	12.9887	32.1681	13.5648	4.16349	32.2384	4.62357	13.9947	11.5867
LOC_Os01g05620	0.345001	0.613797	0.720173	0.310918	0.299864	0.34313	0.834265	0.689633	0.53484	0.158153	0.449312	0.389391
LOC_Os01g05630	84.6845	64.0339	62.5237	71.1792	70.4975	80.132	66.5155	58.6848	76.7008	88.4993	77.9536	71.7136
LOC_Os01g05640	0.334731	0.218379	0.398494	0.156641	0.144464	0.21794	0.286831	0.3247	0.16274	0.109383	0.09646	0.155854
LOC_Os01g05650	242.716	147.617	199.498	680.485	673.98	560.665	156.213	210.088	164.93	724.958	635.899	556.09
LOC_Os01g05660	5.64409	5.27386	4.17086	2.00929	2.33797	1.92871	3.52343	4.59447	4.22181	2.1932	2.105	1.78162
LOC_Os01g05670	56.81	75.1044	57.2432	30.9302	28.7598	39.4246	53.2277	61.7481	62.5572	27.9567	31.1256	30.6222
LOC_Os01g05680	5.34648	5.08158	6.4045	4.13044	4.78237	4.22086	5.09798	5.48597	5.38177	5.1635	4.39584	4.13191
LOC_Os01g05694	27.7042	32.5371	34.2952	15.2811	14.5594	18.6317	31.3496	29.3829	33.5323	15.2191	19.0669	19.2424
LOC_Os01g05710	2.59743	3.25663	4.15908	2.71902	5.4893	12.3916	3.46138	4.10031	1.45395	7.59577	6.56978	7.63772
LOC_Os01g05720	0.095597	0.212921	0.392226	0.256961	0.30414	0.301373	0.225471	0	0.427896	0	0.377361	0.118287
LOC_Os01g05730	3.20519	1.8889	1.72952	1.65743	1.3824	1.18641	2.40019	2.7079	3.07362	1.3505	1.27494	1.32483
LOC_Os01g05744	0.804512	0.851147	0.649279	0.112556	0.236017	0.099548	0.710747	0.98638	1.13912	0.095133	0.376363	0.105021
LOC_Os01g05760	0	0	0	0	0	0	0	0	0	0	0	0
LOC_Os01g05770	0.0383664	0.0428543	0.078421	0	0	0.060108	0.046058	0.0496485	0.068819	0.086167	0	0.0475875
LOC_Os01g05780	0	0	0	0	0	0	0	0	0	0	0	0
LOC_Os01g05790	32.083	29.5938	24.4236	17.8575	18.1919	20.2834	24.6059	26.8992	27.6613	17.4299	19.6477	19.0509
LOC_Os01g05800	13.5839	10.6112	12.8512	10.9309	10.636	9.62925	8.73199	11.4224	10.389	8.86897	8.93455	7.28253
LOC_Os01g05810	13.5384	15.3307	13.0539	9.09382	8.90129	12.117	16.1183	14.3531	17.9827	10.498	11.7032	10.1933
LOC_Os01g05820	5.04602	9.22117	7.15525	11.7846	12.1047	12.4745	7.21751	6.95108	5.67187	11.9231	9.61699	11.3805
LOC_Os01g05830	19.5985	22.1446	29.0755	93.9584	107.094	81.6107	22.8999	22.2599	20.9846	100.061	94.4631	80.969
LOC_Os01g05840	2.13465	1.85008	1.76769	1.19708	1.58275	0.720633	1.50293	1.47639	1.35341	0.991754	0.98148	0.776096
LOC_Os01g05850	0.830994	0.459919	0.214594	1.42853	0.988705	1.98658	0.236842	0.539608	1.2972	0.473955	0.204635	0.511636
LOC_Os01g05860	0.444817	0.293872	0.495361	0.34775	0.306046	0.363579	0.292935	0.340006	0.417317	0.543992	0.279647	0.351368
LOC_Os01g05870	0.492839	0.247525	0.297563	0.106231	0.0480872	0.094262	0.182737	0.312183	0.288922	0.056324	0.04969	0.112412
LOC_Os01g05880	0	0.0490921	0.089894	0	0	0	0.052685	0	0.039422	0	0	0
LOC_Os01g05890	0	0	0	0	0	0	0	0	0	0	0	0
LOC_Os01g05900	54.2937	45.6865	36.1624	19.1536	22.6296	29.2632	30.0041	37.7847	42.1048	28.7582	12.9311	21.8806
LOC_Os01g05940	0.770111	0.693939	0.818411	0.49431	0.443187	0.484531	0.556966	0.78848	0.499271	0.32346	0.264207	0.23908
LOC_Os01g05960	1.12609	0.704699	0.793391	3.30314	3.79194	4.22083	0.77858	0.988303	0.8784	2.71844	2.38415	2.21385
LOC_Os01g05970	111.619	85.3752	88.6256	72.8251	58.2441	88.5731	78.7814	74.7827	105.689	73.7815	67.3691	68.0398
LOC_Os01g05980	0.296252	0.314749	0.408129	0.234905	0.106218	0.185189	0.161231	0.249063	0.292489	0.049792	0.117079	0.0919552
LOC_Os01g06000	0.444171	0.352534	0.336283	0.331331	0.399563	0.593341	0.450611	0.31504	0.424389	0.353179	0.311438	0.551485
LOC_Os01g06010	47.3353	43.518	44.9527	26.5803	26.4079	31.9625	38.0702	40.5669	38.4106	31.7206	25.4342	31.829
LOC_Os01g06020	2.96246	2.38604	3.20287	2.97108	3.12752	2.67029	2.11159	3.52127	2.87354	2.16542	2.78999	1.88027
LOC_Os01g06030	0	0	0	0	0	0	0	0	0	0	0	0
LOC_Os01g06040	0	0.0711166	0	0.0425569	0.101485	0.050076	0	0.165093	0.057131	0.143524	0.062944	0.0789914
LOC_Os01g06050	1.84768	1.5601	1.38979	1.01793	0.882749	0.801983	1.94127	2.00718	1.60125	1.00717	1.13393	0.962381
LOC_Os01g06060	6.8844	9.68381	9.96387	10.3137	8.15127	11.6339	10.0155	8.56292	8.09716	12.6579	9.27119	12.5834
LOC_Os01g06070	0	0	0	0	0	0	0	0	0	0	0	0
LOC_Os01g06080	0	0	0	0	0	0	0	0	0	0	0	0
LOC_Os01g06090	0	0	0	0	0	0	0	0	0	0	0	0
LOC_Os01g06100	0.0196123	0	0	0	0	0	0	0	0.0176	0	0	0
LOC_Os01g06110	0	0	0	0	0	0	0	0	0	0	0	0
LOC_Os01g06120	0	0	0	0	0	0	0	0	0	0	0	0
LOC_Os01g06130	0.290039	0	0.059354	0	0	0	0	0	0.051986	0	0	0.143776
LOC_Os01g06140	0	0	0	0	0	0	0	0.0500557	0	0.043438	0	0
LOC_Os01g06150	0.0544412	0.182275	0.167088	0.0725404	0	0.128157	0.325133	0.2819	0.146403	0.122453	0.053757	0
LOC_Os01g06160	0	0	0	0	0	0	0	0	0	0.017437	0	0
LOC_Os01g06170	0	0	0	0	0	0	0	0	0	0	0	0
LOC_Os01g06180	0	0	0	0	0	0	0	0	0	0	0	0
LOC_Os01g06200	0	0	0	0	0	0	0	0	0	0	0	0
LOC_Os01g06210	0	0	0	0.0828465	0	0	0	0.0803727	0	0	0	0
LOC_Os01g06220	14.0685	24.3362	16.5927	31.5065	17.3201	25.5247	41.7244	24.9956	44.5369	50.5526	15.5475	22.6379
LOC_Os01g06230	18.4747	22.5264	13.9562	10.738	10.9214	13.4127	16.8533	11.5271	57.0191	14.3216	28.2303	28.7312
LOC_Os01g06240	0.019007	0.0212518	0.019401	0.0125701	0.0302851	0	0.114784	0.0737577	0.18763	0.085221	0.056333	0.094378
LOC_Os01g06250	3.45504	4.16663	2.33763	1.96823	1.86317	3.23627	2.59487	2.6692	2.24779	1.44163	1.65076	1.51952
LOC_Os01g06260	0	0	0	0	0	0	0	0	0	0	0	0
LOC_Os01g06270	15.1264	12.5462	15.3788	12.2912	13.3602	13.303	11.2319	14.0221	14.0009	11.745	11.9926	9.95988
LOC_Os01g06280	3.9239	3.86077	2.14339	0.238939	0.144086	0.130421	5.30366	4.39134	6.48271	0.264948	0.302365	0.29362
LOC_Os01g06290	55.4221	45.8365	49.0566	46.3477	45.3159	47.1013	53.3693	53.9833	60.8131	56.1419	52.3683	53.7039
LOC_Os01g06300	0.0404906	0.0113235	0.020654	0.0133645	0	0.015811	0	0.0130913	0.009087	0	0.010002	0
LOC_Os01g06310	1.81555	1.15591	0.886276	0.695825	0.618994	0.680714	0.40897	0.447978	0.154836	0.487612	0.938625	0.963143
LOC_Os01g06320	0.0757074	0.0422828	0.116056	0.0502645	0.0301451	0	0	0	0.0679	0.085011	0	0.0469526
LOC_Os01g06330	0	0	0	0	0	0	0	0	0	0	0	0
LOC_Os01g06340	0.354395	0.316143	0.145177	0.0473839	0	0.11143	0.084228	0.183573	0.31751	0.239508	0.069972	0.0877936
LOC_Os01g06350	0	0	0	0	0	0	0	0	0	0.154102	0	0.167968
LOC_Os01g06360	0	0	0	0.0267628	0	0	0	0	0	0	0	0
LOC_Os01g06370	0	0.157105	0	0	0	0	0	0	0	0	0	0
LOC_Os01g06380	0	0	0	0	0	0	0	0	0	0	0	0
LOC_Os01g06390	0	0	0	0	0	0	0	0	0	0	0	0
LOC_Os01g06400	0	0	0	0	0	0	0	0	0	0	0	0
LOC_Os01g06410	0.565647	0	0	0	0	0	0	0	0	0	0	0
LOC_Os01g06420	0	0	0	0	0	0.090085	0	0	0	0	0	0
LOC_Os01g06430	0.152165	0	0.077943	0.101836	0.0605393	0.119677	0.090266	0.0985362	0	0.171478	0.075104	0
LOC_Os01g06440	0.246119	0.235676	0.107778	0.0466614	0	0.027533	0.253505	0.227479	0.157684	0	0.069456	0.0872324
LOC_Os01g06450	2.11	2.97285	2.71763	1.05415	1.31524	1.14885	2.61279	2.57175	2.49637	0.823545	1.5103	1.74533
LOC_Os01g06454	4.75324	3.56189	4.45137	3.45957	2.73847	3.67624	3.2998	4.77683	3.74324	3.23416	3.15475	4.5658
LOC_Os01g06460	108.187	116.408	103.578	125.586	131.57	126.799	129.497	127.097	118.919	137.979	131.231	138.556
LOC_Os01g06470	11.5837	8.47649	9.23978	9.57186	9.06375	7.92931	10.9531	9.77328	13.0641	9.31461	9.56813	8.52989
LOC_Os01g06490	19.0635	19.2532	18.5762	14.3243	14.6896	15.6906	16.7339	19.93	20.5353	13.7194	13.6142	13.6676
LOC_Os01g06500	9.13485	5.40002	8.85832	13.0796	9.53517	10.7854	4.83102	7.59849	5.85433	10.9651	10.8753	11.9236
LOC_Os01g06510	0	0	0	0	0	0	0	0	0	0	0	0
LOC_Os01g06520	0	0	0	0	0	0	0	0	0	0	0	0
LOC_Os01g06530	0	0	0	0	0	0	0	0	0	0	0	0
LOC_Os01g06540	0	0	0	0	0	0	0	0	0	0.252007	0	0
LOC_Os01g06550	5.15985	4.44022	4.65105	5.75764	5.32169	5.81223	4.12621	4.3379	4.74704	4.97829	5.99012	5.58789
LOC_Os01g06560	0.937174	0.844556	2.74457	15.6866	14.0744	19.2365	1.52816	0.882134	0.406805	16.7239	10.4386	14.1066
LOC_Os01g06570	0	0	0	0	0	0	0	0	0	0	0	0
LOC_Os01g06580	32.2314	37.0683	34.1827	8.00408	10.6471	11.6765	19.4927	21.1865	21.7886	6.37354	7.65022	4.80266
LOC_Os01g06590	76.3871	91.6494	83.3527	75.4682	90.0288	90.2242	75.7291	65.6389	62.1512	66.8761	70.7702	81.2578
LOC_Os01g06600	22.7557	22.4695	25.5134	45.4704	50.5273	53.3278	26.5056	22.144	25.7977	43.7063	41.5926	47.1796
LOC_Os01g06610	0	0	0	0	0	0	0.104519	0	0	0	0	0
LOC_Os01g06620	0	0.257419	0.047149	0.092001	0.110143	0.0723	0.05522	0.0596802	0.041345	0.103635	0	0.0571745
LOC_Os01g06630	0	0	0	0	0	0.055435	0	0	0	0	0	0.0873577
LOC_Os01g06640	15.4791	13.7921	22.6657	91.8543	81.1687	81.1955	23.2955	21.0313	16.4123	93.3002	100.27	103.162
LOC_Os01g06650	0	0	0	0	0	0	0	0	0	0.073424	0	0
LOC_Os01g06660	11.7493	12.6029	13.3059	30.9414	30.3254	34.283	19.2361	17.8254	16.4939	34.9862	31.0143	37.0646
LOC_Os01g06670	0	0	0	0	0	0	0	0	0	0	0	0
LOC_Os01g06680	0	0.0362643	0.049644	0.0107171	0	0.025343	0.019601	0.0838899	0.087315	0	0.032039	0.0402607
LOC_Os01g06690	0	0	0	0	0	0	0	0	0	0	0	0
LOC_Os01g06700	0	0	0	0	0	0	0	0	0	0	0	0
LOC_Os01g06710	0	0	0	0	0	0	0	0	0	0	0	0
LOC_Os01g06720	0	0	0	0	0	0	0	0	0	0	0	0
LOC_Os01g06730	0.0406408	0.0454537	0.013823	0.0178981	0.0323816	0.074087	0.049171	0	0.036478	0	0.040154	0.067282
LOC_Os01g06740	0	0	0	0	0	0	0	0	0	0	0	0
LOC_Os01g06750	0	0	0	0	0	0	0	0	0	0	0	0
LOC_Os01g06760	0	0	0	0	0	0	0	0	0	0	0	0
LOC_Os01g06770	0	0	0.016866	0	0	0	0	0	0	0	0	0.0205347
LOC_Os01g06780	0	0	0	0	0	0	0	0	0	0	0	0
LOC_Os01g06790	0.0156127	0.0174598	0.0478	0.0309543	0.0124393	0.012201	0	0.0201939	0.028025	0	0.015425	0.0387676
LOC_Os01g06800	0	0	0	0	0	0	0.114232	0	0	0	0	0
LOC_Os01g06810	0	0	0	0	0	0	0	0	0	0	0	0
LOC_Os01g06820	0	0	0	0	0	0	0	0	0	0	0	0
LOC_Os01g06836	0.0652447	0.109348	0.299951	0	0.025982	0.076616	0.156931	0.253261	0	0.036613	0	0.0404727
LOC_Os01g06852	0	0	0	0	0	0	0	0	0	0	0	0
LOC_Os01g06870	0	0	0	0	0	0	0	0	0	0	0	0
LOC_Os01g06876	0	0	0	0	0	0	0	0	0	0	0	0
LOC_Os01g06882	0.493014	0.412511	0.063076	0.452309	0.294311	0.241971	0.220333	0.558523	0.331375	0.416126	0.425924	0.687269
LOC_Os01g06890	0.0837864	0	0.085535	0.166301	0.200245	0.180157	0.050568	0.0812879	0.018797	0.164385	0.310402	0.260001
LOC_Os01g06900	0	0	0	0	0	0	0	0	0	0	0	0
LOC_Os01g06910	0	0	0	0	0	0	0	0	0	0	0	0
LOC_Os01g06920	0.0408361	0.030448	0.027779	0.00899217	0.0542286	0.010635	0	0.0704214	0.122178	0.076251	0.013449	0.0338026
LOC_Os01g06940	0	0	0	0	0	0	0	0	0	0	0	0
LOC_Os01g06950	0	0	0	0	0	0	0	0	0	0	0	0
LOC_Os01g06960	0.235096	1.56908	1.81112	0.714209	0.747599	1.30005	0.688448	0.152376	2.10312	0.265968	1.62352	0.871879
LOC_Os01g06970	0	0	0	0	0	0	0	0	0	0	0	0
LOC_Os01g06980	0	0	0	0	0	0	0	0	0	0	0	0
LOC_Os01g06990	0.989882	2.82789	1.74568	0.767542	1.23595	1.34388	0.657764	0.917021	1.51688	0.160336	1.53401	1.74635
LOC_Os01g07000	0	0	0	0	0	0	0	0	0	0	0	0
LOC_Os01g07010	0.686498	2.44111	2.2593	0.837659	1.30923	1.52162	1.11901	1.95861	2.3322	0.466843	0.812457	0.339173
LOC_Os01g07020	0.80813	3.8919	2.76996	1.09504	1.17738	1.49228	0.941658	2.09591	1.68592	0.457854	1.06272	1.16466
LOC_Os01g07030	1.54097	3.52138	2.76281	0.825196	2.32965	2.36356	2.46737	2.59452	3.1057	1.82354	1.67323	1.8128
LOC_Os01g07040	1.83426	11.2873	7.78994	2.47907	4.66583	5.02581	4.14786	3.80476	6.8907	2.49126	2.53322	4.83641
LOC_Os01g07050	0	0	0	0	0	0	0	0	0	0	0	0
LOC_Os01g07060	9.29763	23.436	18.4436	4.07806	5.93224	8.39118	16.9568	21.5647	23.068	6.37834	7.49145	9.54568
LOC_Os01g07070	13.2344	11.5604	13.0965	13.7202	11.7187	13.3219	12.1983	12.184	10.8954	14.0725	14.0882	14.8826
LOC_Os01g07080	3.13836	2.27191	2.60666	1.91327	2.25677	2.53747	2.4507	3.26312	3.25984	2.25466	2.35919	2.71319
LOC_Os01g07090	17.0933	10.8393	15.3706	13.1314	13.5829	9.17893	10.3082	13.571	17.8079	11.1889	11.0586	9.90687
LOC_Os01g07100	5.43938	5.74296	5.56617	4.01691	4.56256	5.14238	5.09336	6.43621	5.66153	4.40877	5.19749	4.71143
LOC_Os01g07110	0.55471	0.387825	0.525471	0.359625	0.339404	0.572461	0.239969	0.26902	0.204517	0.332816	0.332771	0.405935
LOC_Os01g07120	34.7485	34.0053	36.8658	44.6081	46.2681	42.2878	31.9948	40.0006	40.2931	45.3265	48.8691	52.0739
LOC_Os01g07130	10.2599	7.46891	7.48541	21.0405	16.2273	18.9948	7.76394	8.23006	6.41675	16.9384	18.8794	20.6236
LOC_Os01g07140	0.594047	0.448578	0.387236	0.131255	0.15815	0.278562	0.348714	0.397639	0.213301	0.171191	0.18445	0.134414
LOC_Os01g07150	3.13429	6.03335	3.96314	3.50166	3.64152	4.38204	3.95012	3.43809	4.09756	2.86478	2.97304	1.93706
LOC_Os01g07160	0.0396555	0.0442912	0	0.0263384	0.0315788	0	0	0	0	0	0.039166	0.0491837
LOC_Os01g07170	4.55744	4.07414	3.81739	0.946623	0.967984	1.35545	3.14462	3.61657	4.14295	0.715951	1.08042	0.94245
LOC_Os01g07180	0	0	0	0	0	0	0	0	0	0	0	0
LOC_Os01g07190	0	0	0	0	0	0	0	0	0	0	0	0
LOC_Os01g07200	15.2328	19.9313	20.0158	62.7535	63.0085	62.3228	23.1347	22.1521	16.0331	58.191	61.7421	58.0961
LOC_Os01g07212	1.75468	1.28464	2.1323	0.962608	1.03614	0.923441	1.74771	1.48742	1.4927	0.950512	0.747087	1.0135
LOC_Os01g07240	5.57257	5.29036	6.06185	2.74954	2.44067	3.14967	5.77919	5.82069	5.85432	3.39749	2.35874	3.35701
LOC_Os01g07250	26.5911	34.9179	28.7351	13.5736	14.4599	15.7322	17.1984	21.267	25.0823	12.4691	12.2137	13.4652
LOC_Os01g07260	3.38941	2.41802	4.00684	2.7891	2.06059	2.98184	1.7488	1.90383	2.02093	2.42526	1.91651	2.24183
LOC_Os01g07270	0.369301	2.02083	1.5378	2.60932	2.03689	2.07508	1.60953	1.92267	0.983259	2.9877	1.44851	1.80523
LOC_Os01g07280	1.12086	0.688515	0.998881	0.792945	0.641472	0.703193	0.87799	0.918856	0.850129	0.60147	0.686272	0.450793
LOC_Os01g07300	3.1147	2.70407	4.32251	4.00862	4.45031	7.89035	5.2635	4.14496	3.38675	6.18814	3.49006	3.8187
LOC_Os01g07310	103.927	105.715	130.906	70.2241	64.1841	79.1681	91.8076	99.3306	66.6899	59.7146	68.8333	78.1148
LOC_Os01g07320	1.91791	0.933259	1.9703	0.890593	1.33406	1.04189	1.68371	0.621572	0.96502	1.62767	1.41902	1.33351
LOC_Os01g07330	1.05099	0.971886	1.12478	0.598363	0.647095	0.701323	0.858213	0.857842	0.406633	0.453416	0.63227	0.490537
LOC_Os01g07340	0.783714	0.642363	0.586913	0.519068	0.541039	0.408743	0.503708	1.0477	0.656282	0.234416	0.206449	0.226935
LOC_Os01g07350	2.40779	2.00271	2.04249	1.6209	1.77453	2.28126	2.45682	2.56926	2.22861	1.78738	2.05179	1.79366
LOC_Os01g07360	8.41774	9.40808	8.11546	3.93926	4.28528	6.08014	7.19205	8.20598	4.92845	3.61542	4.05956	5.74088
LOC_Os01g07364	0	0	0	0	0	0	0	0	0	0	0	0.284718
LOC_Os01g07370	151.432	184.864	137.905	46.4887	51.4872	50.8328	176.045	155.73	145.522	37.8679	46.4012	54.0337
LOC_Os01g07376	34.9197	37.4376	35.918	44.755	49.777	46.4846	31.5879	37.9816	39.0146	56.5965	42.9223	45.8498
LOC_Os01g07382	15.9021	13.059	14.1645	13.1643	12.1507	12.1317	11.2329	13.8495	11.0942	12.5483	11.8138	13.194
LOC_Os01g07390	6.9196	9.63382	14.3828	19.973	20.067	20.2438	11.8461	11.0543	7.11456	22.8116	23.4503	26.2826
LOC_Os01g07400	10.4838	12.6721	12.7734	14.635	16.3645	15.3326	13.8487	12.6909	10.8333	15.6059	16.2128	15.8461
LOC_Os01g07410	7.68734	7.13687	9.33685	8.06936	8.49963	8.3261	5.59746	5.37226	5.51054	6.76173	7.89983	7.34806
LOC_Os01g07420	26.774	30.4035	25.5958	16.3724	18.2313	25.4567	18.0219	21.9309	19.0796	17.2434	14.0398	14.5763
LOC_Os01g07430	3.69501	3.61413	1.10891	0.725902	0.430134	0.780855	0.638753	1.40106	2.50147	0.305083	0.533668	0.334615
LOC_Os01g07450	2.2771	2.17522	1.08344	0.217945	0.517627	0.639973	1.3486	1.15872	1.52956	0	0.401362	0.302064
LOC_Os01g07460	0	0	0	0	0	0	0	0	1.23985	0	1.32364	0
LOC_Os01g07470	0	0	0	0	0	0	0	0	0	0	0	0
LOC_Os01g07480	4.47913	4.57968	4.50891	2.10717	2.0515	2.81027	2.72242	3.88334	2.91629	1.2808	1.42598	1.63278
LOC_Os01g07490	11.0673	9.89001	10.7813	9.8927	9.61826	9.92604	8.98991	10.0859	10.7877	7.43886	8.75002	7.93718
LOC_Os01g07500	18.0997	16.5634	13.211	12.2024	11.9173	18.844	7.11346	9.96895	10.137	10.4554	9.11633	7.55678
LOC_Os01g07510	0	0	0	0	0	0	0	0	0	0	0	0
LOC_Os01g07520	39.9581	42.6891	42.822	47.5334	49.7741	48.086	40.0763	40.1628	43.8906	49.3035	50.5575	48.0856
LOC_Os01g07530	64.4375	94.3754	102.247	440.628	390.834	363.656	69.94	69.5264	75.0309	407.043	404.111	350.691
LOC_Os01g07540	1.53561	0.985641	1.26841	1.14846	1.14497	0.485984	1.21807	1.39508	1.40679	0.586719	1.19407	1.37819
LOC_Os01g07550	3.45143	4.75122	4.47595	1.80609	2.95761	2.76463	2.24331	2.99227	2.55925	1.65168	1.97945	0.705768
LOC_Os01g07560	9.98632	9.6683	9.39416	5.89348	5.09804	8.09987	5.76545	5.64773	6.12805	4.76501	5.3293	4.53991
LOC_Os01g07570	14.151	11.0191	9.8627	1.90047	1.84891	2.01081	6.98028	8.55614	7.41214	1.37156	1.38065	1.73452
LOC_Os01g07590	1.8648	1.82791	1.78911	0.63171	0.575833	0.804886	1.4621	1.77293	2.35513	0.769227	0.939698	0.944091
LOC_Os01g07600	0.185682	0.023066	0.231677	0.0682447	0.032872	0.048393	0.149435	0.0533759	0.055542	0.046259	0.020382	0.0512182
LOC_Os01g07610	1.4142	0.890925	1.15533	0.936571	0.83976	0.643671	1.11566	1.39712	1.33807	0.807517	1.04141	1.02111
LOC_Os01g07620	1.14148	0.955316	1.63517	1.97834	1.45384	1.47831	0.817382	0.812758	0.665033	1.73348	1.80335	0.919557
LOC_Os01g07630	9.06933	7.69502	7.35204	8.21728	8.98293	9.71325	6.49073	6.36564	8.15597	8.30596	10.1335	7.39636
LOC_Os01g07640	0.189197	0.246638	0.322127	0.0627246	0.125575	0.123415	0.151742	0.244797	0.169721	0.106161	0.124588	0.0782458
LOC_Os01g07650	0	0	0	0	0	0	0	0	0	0	0	0
LOC_Os01g07660	0	0	0	0	0	0	0	0	0.026536	0	0	0
LOC_Os01g07670	0	0	0	0	0	0	0	0	0	0	0	0
LOC_Os01g07680	0	0	0	0	0	0	0	0	0	0	0	0
LOC_Os01g07700	17.879	15.5579	16.0395	19.5958	19.2416	16.4758	14.8822	15.9576	16.3145	17.979	19.7971	15.2655
LOC_Os01g07710	0	0	0	0	0	0	0	0	0	0	0	0
LOC_Os01g07720	18.6981	16.9171	19.307	14.0212	14.943	14.463	15.4092	16.2521	16.5834	12.7746	14.4784	13.9723
LOC_Os01g07730	1.43518	2.42264	1.93391	3.58299	2.99152	4.06299	1.4699	1.54083	1.2327	2.6384	4.61487	4.54649
LOC_Os01g07740	9.85926	8.68601	9.71295	8.46995	7.67975	9.37628	6.22186	7.32732	6.68097	7.18808	7.15912	6.9694
LOC_Os01g07750	21.8051	17.7164	20.4943	23.5991	24.8169	23.9234	18.724	23.0385	21.9734	23.581	23.7416	24.3852
LOC_Os01g07760	133.252	136.412	131.02	204.777	216.684	209.413	128.069	133.628	135.886	184.427	204.859	184.724
LOC_Os01g07770	34.9895	31.5818	28.6606	3.97132	2.94944	2.90957	24.2588	28.7061	23.7363	2.73428	2.99886	2.3335
LOC_Os01g07780	53.4376	62.45	73.8468	126.254	124.731	117.085	86.9435	76.3957	83.5357	149.964	141.896	115.435
LOC_Os01g07790	0	0	0	0	0	0.089674	0.045812	0	0	0	0	0
LOC_Os01g07800	1.03391	0.797978	0.689795	1.74347	2.18849	1.55208	0.850067	0.788618	0.804134	1.85171	1.90489	1.54525
LOC_Os01g07810	63.616	44.5033	47.3187	33.4906	32.8618	34.2209	47.7054	50.1653	58.8319	40.6061	38.3175	40.2692
LOC_Os01g07820	0	0	0.029301	0	0	0	0	0	0	0	0	0
LOC_Os01g07830	0	0.0328567	0	0	0	0.011478	0	0	0	0	0	0
LOC_Os01g07840	0	0	0	0	0.0121675	0	0.009254	0	0.006854	0.008549	0.007544	0
LOC_Os01g07850	2.84952	5.17519	4.05878	1.45217	1.37881	1.14008	10.7398	4.4845	4.25697	0.628452	0.49653	2.07751
LOC_Os01g07860	0	0	0	0	0	0	0	0	0	0	0	0
LOC_Os01g07870	14.8985	13.1826	13.8496	22.4923	21.7949	22.5978	16.2379	14.6585	15.3076	20.3722	16.7194	20.2854
LOC_Os01g07880	22.864	16.2461	10.702	13.2512	10.7761	8.76321	19.0815	13.0767	10.662	13.2359	14.5618	17.5151
LOC_Os01g07890	5.44196	3.94026	6.60329	14.9172	13.9966	9.78808	6.42729	5.40518	4.54763	18.1162	15.0383	13.919
LOC_Os01g07900	0	0	0	0	0	0	0	0	0	0	0	0
LOC_Os01g07910	19.9913	15.7059	19.0071	12.2244	10.4972	13.449	12.4019	15.0666	15.0406	10.6472	10.9575	11.6269
LOC_Os01g07920	1.37142	0.510691	0.467907	0.395422	0.218625	0.394425	0.493027	0.473584	0.656182	0.256987	0.361357	0.396997
LOC_Os01g07930	0.0446569	0	0	0.0296911	0.0355577	0	0	0.0577967	0	0	0	0
LOC_Os01g07940	1.45202	0.999103	0.950067	0.45548	0.385602	0.727587	0.404763	0.626065	0.668249	0.187792	0.257477	0.254199
LOC_Os01g07950	3.77455	2.78755	4.42971	3.69892	4.19782	2.96214	3.11511	3.59288	4.87604	4.30785	3.61746	3.71516
LOC_Os01g07960	31.9262	27.7717	29.8564	26.9756	26.8841	23.9444	28.1859	33.543	33.8876	31.4471	27.9903	27.4305
LOC_Os01g07970	69.7209	86.0362	152.065	358.683	359.276	317.444	144.137	116.359	71.3782	443.433	371.576	377.687
LOC_Os01g07980	3.19325	2.75123	3.41928	1.45602	0.924028	0.912919	2.93069	2.72556	3.64095	0.572306	0.931367	1.3483
LOC_Os01g07990	0	0.0118129	0.010774	0.0278874	0	0.08248	0.038367	0.0409728	0.066358	0.047312	0.062606	0.0393419
LOC_Os01g08000	3.48253	3.39778	3.02764	1.24966	1.37067	1.25447	2.25734	2.79731	2.65649	1.07898	1.58138	0.744695
LOC_Os01g08010	1.36009	0.534899	1.23454	1.23421	1.40443	0.985113	1.8217	1.82471	2.35027	1.58193	1.4431	1.56289
LOC_Os01g08020	0.0195852	0.0218977	0.039985	0.0259082	0.031206	0.061245	0.023651	0.0506684	0.140607	0.087818	0.038698	0.0486234
LOC_Os01g08050	0	0	0	0	0	0	0	0	0	0	0	0
LOC_Os01g08060	0	0	0	0	0	0	0	0	0	0	0	0
LOC_Os01g08070	0	0	0.034359	0	0	0	0	0	0	0	0	0.0417203
LOC_Os01g08090	13.2132	15.1602	14.5153	11.0978	9.27657	8.85808	16.3419	18.6327	22.9095	10.0329	8.30122	8.38283
LOC_Os01g08100	2.28573	2.05818	1.28969	0.769511	0.597745	0.560947	1.88642	2.16302	2.23387	0.995655	0.775023	0.592513
LOC_Os01g08110	7.26062	5.87801	5.24621	6.38783	5.89906	6.30152	4.79941	5.08646	5.21613	6.00538	5.62365	6.34668
LOC_Os01g08120	0.464642	0.273353	0.399534	0.307634	0.136363	0.286922	0.353832	0.442912	0.329136	0.219406	0.169107	0.182102
LOC_Os01g08130	9.12717	19.067	12.6408	5.67434	5.13917	6.02725	18.7387	15.0576	22.9973	10.2033	5.60525	6.75994
LOC_Os01g08140	26.3756	34.9907	28.6806	10.6885	12.8618	8.96781	29.0162	29.0762	44.3263	13.5626	12.1914	11.4937
LOC_Os01g08150	4.8017	3.91524	4.45818	1.56497	1.04939	2.24119	1.79354	2.37217	1.91532	1.58818	1.05421	2.15267
LOC_Os01g08160	1.5612	0.937717	0.642368	0.416447	0.352681	0.72895	0.590217	0.72345	0.669067	0.235165	0.25321	0.289203
LOC_Os01g08170	4.68933	4.69056	4.46054	2.74469	1.75176	2.58121	2.52226	2.89275	2.33842	2.2636	1.55696	3.50309
LOC_Os01g08180	0	0	0	0	0	0	0	0	0	0	0	0
LOC_Os01g08190	0.6855	0.544977	0.677553	0.35988	0.363581	0.690119	0.38248	0.323672	0.369938	0.310314	0.247241	0.53719
LOC_Os01g08200	16.1505	14.254	15.9005	13.2483	11.8206	13.6975	13.8215	14.0902	13.5715	11.8524	12.0456	11.9914
LOC_Os01g08220	2.26188	2.26774	2.40719	3.92968	3.27111	2.13518	1.3267	1.79235	1.98669	5.91363	5.33362	4.40721
LOC_Os01g08240	0	0	0	0	0	0	0	0	0	0	0	0
LOC_Os01g08250	0	0	0	0.00593045	0	0	0	0	0	0	0	0
LOC_Os01g08260	0.477522	0.490596	0.550139	0.517012	0.282298	0.346385	0.614643	0.630312	0.211716	0.756126	0.497298	0.385122
LOC_Os01g08270	14.4854	14.815	15.1891	15.3088	15.2633	18.7613	13.5704	13.2695	14.2955	15.557	14.3766	15.9969
LOC_Os01g08280	6.08891	4.20556	5.01162	4.86181	4.68403	4.79505	3.80516	5.20713	5.09502	4.75972	4.57267	4.93272
LOC_Os01g08290	4.96089	4.00204	5.27702	3.28789	2.80571	3.51478	3.10983	4.02577	3.39714	3.26063	3.53753	3.31453
LOC_Os01g08300	1742.16	1261.99	1248.58	726.429	805.105	247.261	2904.61	2110.17	3529.08	887.851	1146.88	1059.25
LOC_Os01g08310	6.26334	4.33862	6.41236	2.8179	2.93844	3.6258	3.84491	4.78063	3.84003	2.30103	1.95273	3.10386
LOC_Os01g08320	56.9512	52.282	58.5221	50.2361	51.7349	58.6863	56.4637	60.0715	62.2227	63.3465	57.3192	59.0651
LOC_Os01g08330	0	0	0	0.0766354	0	0	0	0	0	0	0	0
LOC_Os01g08340	6.50075	6.59063	5.42408	4.30225	4.35721	4.38246	6.00411	7.22054	5.49131	4.8259	5.00477	5.42544
LOC_Os01g08350	3.7146	5.54013	4.84202	5.63041	5.08755	4.45906	1.48061	7.25027	7.39481	8.63868	4.53419	6.21172
LOC_Os01g08360	0	0	0	0	0	0	0	0	0	0	0	0
LOC_Os01g08370	2.10479	2.31945	2.6276	4.01045	4.00493	3.36296	2.70997	2.15586	1.02281	3.73912	4.33147	4.2077
LOC_Os01g08380	90.094	87.9791	83.4123	56.0478	51.1477	74.1441	80.455	83.3751	65.9637	73.3248	60.0733	68.7281
LOC_Os01g08390	0	0	0	0	0	0	0	0	0	0	0	0
LOC_Os01g08400	26.0363	27.374	30.5276	18.474	20.3133	20.6545	25.6012	26.0982	22.4275	19.376	21.1541	24.3673
LOC_Os01g08410	81.6061	78.0614	71.912	53.8511	53.3209	55.962	74.3279	75.6202	74.6467	57.2535	55.752	59.6004
LOC_Os01g08420	6.02636	4.94876	5.0136	5.51424	5.69926	6.00197	4.61447	4.79244	5.3604	4.57711	5.05567	3.65704
LOC_Os01g08430	8.42294	7.23353	7.90608	8.80144	8.80037	9.67395	6.59209	7.14665	5.52598	6.75803	7.27484	7.83735
LOC_Os01g08440	8.68098	4.54593	3.54072	5.85948	7.76279	9.54745	3.84759	4.9798	13.642	10.9019	5.23146	3.38756
LOC_Os01g08450	65.6353	68.0998	64.4836	46.011	53.0298	54.2893	60.0025	64.7055	64.1203	56.4353	51.7416	55.8193
LOC_Os01g08460	2.12165	1.72349	2.16836	1.79307	1.62813	1.42026	1.62069	1.89693	1.48765	0.996335	1.71448	1.48324
LOC_Os01g08464	0.326107	0.218245	0.267081	0.261301	0.103818	0.15371	0.232924	0.253349	0.29222	0	0.193177	0.404026
LOC_Os01g08470	15.9167	16.9933	14.0538	24.4931	26.4516	24.6433	16.4635	15.7353	18.5017	20.7755	19.5564	18.4744
LOC_Os01g08480	0	0.0128364	0	0	0	0	0	0	0	0	0	0
LOC_Os01g08490	0	0	0	0	0	0	0	0	0	0	0	0
LOC_Os01g08500	0	0	0	0	0	0	0	0	0	0	0	0
LOC_Os01g08510	3.71885	2.84322	2.93055	3.97944	3.59677	2.87957	2.19479	2.81902	3.4307	4.03216	3.93043	3.43574
LOC_Os01g08520	4.25671	5.06454	2.87796	3.22796	2.75622	4.12268	1.80577	1.90188	2.74721	2.98967	2.26871	2.1278
LOC_Os01g08530	0.141577	0.0790811	0.108498	0	0.028188	0	0.042529	0.0915986	0.031747	0	0	0
LOC_Os01g08540	0.961992	0.688172	0.798866	0.494848	0.427831	0.768867	0.433406	0.462937	0.512093	0.38841	0.209994	0.402821
LOC_Os01g08550	1.24423	0.695375	1.14346	0.708521	0.535209	0.856463	0.57	0.70824	0.870778	0.809354	0.61456	0.648542
LOC_Os01g08560	79.713	78.1267	92.8657	87.9496	77.8632	84.6026	67.9208	78.7691	59.2102	75.2291	91.2897	89.221
LOC_Os01g08570	0	0	0	0	0	0	0	0	0	0.038858	0	0
LOC_Os01g08580	6.54864	4.09789	5.49949	5.32439	5.86099	5.85448	4.41934	5.13551	5.30855	4.62239	4.4959	4.89507
LOC_Os01g08590	0	0	0	0	0	0	0	0	0	0	0	0
LOC_Os01g08600	0.917923	0.767442	0.470198	0.563171	0.730388	0.541478	0.362967	0.792554	1.09632	0.431027	0.60407	0.378902
LOC_Os01g08610	0	0	0	0	0	0	0	0	0	0	0	0
LOC_Os01g08620	0	0	0	0	0	0	0	0	0	0	0	0
LOC_Os01g08630	0	0	0	0	0	0	0	0	0	0	0	0
LOC_Os01g08640	0	0	0	0	0	0	0	0	0	0	0	0
LOC_Os01g08650	1.93478	2.0335	1.62615	1.18689	0.996426	0.622938	3.62918	2.83236	3.03533	1.37157	1.51657	1.58757
LOC_Os01g08660	55.9828	48.1335	55.5553	40.5207	39.5045	42.8108	53.1123	57.6928	54.9617	43.4497	46.1475	46.3531
LOC_Os01g08670	13.7623	14.9072	19.0395	17.9067	16.1471	21.2848	17.3336	17.9252	16.0881	21.2078	16.4247	18.7747
LOC_Os01g08680	1.02502	1.27621	1.71617	2.24084	1.80402	2.45602	1.12514	0.585947	0.91982	1.7376	1.41421	1.96348
LOC_Os01g08690	11.9821	10.0261	8.32608	6.77617	6.92795	6.59891	9.44346	10.849	11.3133	5.68467	6.63959	7.2589
LOC_Os01g08700	10.0279	12.4794	15.5338	53.0601	50.34	53.6244	8.53541	9.77717	9.18875	44.9163	53.3497	42.0394
LOC_Os01g08710	1.04006	1.20982	0.88607	0.460879	0.483098	0.305682	0.519424	1.06563	0.777203	0.438179	0.385187	0.161221
LOC_Os01g08720	0	0	0	0	0	0	0	0	0	0	0	0
LOC_Os01g08730	0	0	0	0	0	0	0	0	0	0	0	0
LOC_Os01g08740	0	0	0	0	0	0	0	0	0	0	0	0
LOC_Os01g08750	13.1139	10.3511	10.7668	13.082	12.494	12.9798	8.67817	8.40751	8.39967	7.61284	10.6227	9.61789
LOC_Os01g08760	14.3157	14.4217	22.4883	37.0006	36.58	32.5609	16.9755	14.1589	16.8702	32.3783	30.284	28.6444
LOC_Os01g08770	5.92375	4.80058	4.72133	2.8854	2.91212	3.03076	4.06556	4.38699	4.24851	2.96293	2.8934	3.49862
LOC_Os01g08780	17.3679	24.3979	20.3581	31.8598	28.4865	27.7013	29.7494	26.8012	10.3232	30.5803	28.5633	33.5553
LOC_Os01g08790	0.279251	0.311027	0.381854	0.125037	0.14808	0.146686	0.32957	0.482397	0.083336	0	0	0
LOC_Os01g08800	0.141117	0.0630833	0.086478	0.130907	0.0224807	0.022085	0.101969	0.14606	0.126604	0.031663	0.083638	0.105065
LOC_Os01g08810	3.94484	3.47731	3.34799	3.64437	2.96517	3.21709	4.71798	4.924	3.86319	4.67479	3.67725	3.79202
LOC_Os01g08814	13.1642	10.7352	11.6471	13.2609	14.0898	11.8687	9.91046	13.7925	13.9742	12.4788	12.319	11.435
LOC_Os01g08820	0.720378	0.375783	0.34326	0.127176	0.11477	0.169032	0.347482	0.434898	0.603286	0.080786	0.071164	0.119208
LOC_Os01g08830	61.121	51.0049	50.5948	42.9509	44.827	31.5688	62.3806	60.8786	75.7464	44.2142	44.3286	39.5289
LOC_Os01g08840	2.66175	1.36008	1.26875	1.54779	1.13694	0.652475	5.13984	2.92484	3.47049	1.63446	1.00847	1.26079
LOC_Os01g08850	5.6321	5.20916	4.50537	2.75726	3.73477	3.27801	4.91238	5.63545	5.4512	3.26807	3.37098	3.64936
LOC_Os01g08860	0.0875189	0	0.089725	0.534803	0.520654	0.400091	0.431705	0.282441	0	0.245699	0.143533	0.324995
LOC_Os01g08870	0	0	0	0	0	0	0	0	0	0	0	0
LOC_Os01g08880	0	0	0	0	0	0	0	0	0	0	0	0
LOC_Os01g08890	0	0	0	0	0	0	0	0.0218917	0.01519	0	0	0
LOC_Os01g08930	3.21439	2.0712	2.64365	1.16704	1.0136	1.18701	1.85835	2.68549	2.64399	0.976132	1.34517	1.19136
LOC_Os01g08940	0	0	0	0	0	0	0	0	0	0	0	0
LOC_Os01g08950	0.865899	0.828893	0.885112	0.849254	0.886521	0.678498	1.13746	1.22732	1.25722	1.06525	0.407231	0.818196
LOC_Os01g08960	27.7301	25.1755	23.8291	27.0719	24.733	25.1844	23.8205	26.8716	31.2881	27.5349	24.9746	26.046
LOC_Os01g08970	73.3075	58.4267	62.889	54.3657	52.1934	44.8793	63.9623	63.0372	83.243	50.2168	51.5255	44.6252
LOC_Os01g08980	0	0	0	0	0	0	0	0	0	0	0	0
LOC_Os01g08990	0.212283	0.394523	0.217401	0.331126	0.168934	0.278107	0.672727	0.458167	0.633965	0.39851	0.279423	0.262943
LOC_Os01g09000	42.0892	41.3229	39.7332	35.8213	32.3086	35.6289	35.3953	38.9312	37.7163	29.0004	35.442	33.7933
LOC_Os01g09010	167.748	177.681	166.384	162.455	163.762	200.193	154.287	162.237	122.584	156.061	139.886	162.456
LOC_Os01g09020	12.9709	10.2145	14.2224	85.5021	88.0733	91.3859	14.5943	14.2392	12.5535	68.3894	58.2392	65.805
LOC_Os01g09030	2.91185	3.63344	3.39384	1.3166	1.61179	2.70651	1.96437	1.9624	1.29298	1.64858	1.48387	2.58773
LOC_Os01g09050	0	0	0	0	0	0	0	0	0	0	0	0
LOC_Os01g09060	0	0	0	0	0	0	0	0	0	0	0	0
LOC_Os01g09080	55.6581	129.542	107.068	27.2488	32.6041	42.8047	240.94	201.474	115.791	85.415	72.6871	66.4691
LOC_Os01g09090	0	0	0	0	0	0	0.274582	0.316254	0	0	0	0
LOC_Os01g09100	24.7136	20.2063	18.4118	29.012	21.1177	16.5037	30.1123	36.7016	19.4887	28.4913	30.561	39.932
LOC_Os01g09110	0	0	0	0	0	0	0	0	0	0	0	0
LOC_Os01g09120	13.3269	14.855	26.0848	35.2115	39.0897	31.8944	23.436	20.4231	18.8394	49.3135	43.6321	45.6883
LOC_Os01g09130	0	0	0.088992	0.116453	0.27623	0.136704	0	0	0	0	0.257033	0.107452
LOC_Os01g09140	0	0.244077	0	0	0.174967	0	0.250625	0	0	0	0	0
LOC_Os01g09150	0	0.480654	1.14981	0.462924	0.343188	0.407591	1.42856	0.223533	0.309044	1.16787	0.340626	0.854395
LOC_Os01g09160	0	0	0	0	0	0	0	0	0	0	0	0
LOC_Os01g09170	0.00729625	0.016326	0.014884	0	0	0	0.008845	0	0.00655	0	0.007209	0
LOC_Os01g09180	0	0	0	0	0	0	0	0	0	0	0	0
LOC_Os01g09190	0.185959	0.138304	0.444117	0.248172	0.0986755	0.34075	0.517053	0.160511	0.277754	0.767374	0.428408	0.0768076
LOC_Os01g09200	79.5424	88.7524	86.7697	48.5015	49.2369	48.5232	91.291	87.8371	57.695	41.9077	55.7845	59.6054
LOC_Os01g09206	0	0	0	0	0	0	0	0	0	0	0	0
LOC_Os01g09212	0	0.12591	0	0	0	0	0	0	0	0	0	0
LOC_Os01g09220	183.085	140.007	57.5001	13.0048	13.3575	19.226	77.3964	129.752	251.408	17.3873	13.6043	17.3247
LOC_Os01g09230	1.51302	1.489	1.50927	2.29523	1.95088	2.36983	1.51472	1.67815	1.09858	2.184	1.85023	2.0556
LOC_Os01g09240	0	0	0	0	0	0	0	0	0	0	0	0
LOC_Os01g09246	26.8059	24.7958	26.7593	25.2199	22.8581	26.2722	22.7516	27.0553	28.6662	21.9952	23.1823	22.65
LOC_Os01g09252	7.80098	6.49802	7.96427	5.08986	4.3345	4.32303	8.17429	7.80171	8.43151	4.99804	4.74916	4.06834
LOC_Os01g09260	1.36503	2.34106	2.17279	1.15774	1.28947	2.01281	3.36055	2.83411	3.21788	1.92379	1.53646	2.28437
LOC_Os01g09270	0	0	0	0	3.9703	0	0	0	0	6.90948	0	0
LOC_Os01g09280	8.6552	10.5333	9.35543	17.3082	16.2667	22.8031	6.81504	7.20983	5.5576	18.5913	16.2499	21.442
LOC_Os01g09290	6.67098	7.41441	6.85911	4.87999	7.6341	6.86228	10.4201	8.47745	10.1399	9.52324	5.39524	6.09841
LOC_Os01g09300	40.4452	42.1781	42.9495	44.0611	40.9053	41.1513	40.9604	40.6546	34.5856	41.2681	37.6737	41.9264
LOC_Os01g09305	4.38578	3.78086	3.3076	6.65494	5.39851	4.68929	3.82098	3.21562	3.1126	3.63915	6.53423	5.94191
LOC_Os01g09310	0.582151	0.428754	0.637515	0.70357	0.814544	0.732201	0.360686	0.440749	0.44605	0.890878	0.982	0.722806
LOC_Os01g09320	220.893	225.848	222.219	214.287	240.027	218.683	249.671	239.6	248.426	247.502	238.587	221.428
LOC_Os01g09330	0	0	0	0	0	0	0	0	0	0	0	0
LOC_Os01g09340	0	0.0343931	0.031441	0	0	0	0.037038	0.0398235	0.027611	0	0	0
LOC_Os01g09350	0	0	0	0	0	0	0	0	0	0	0	0
LOC_Os01g09360	0	0	0	0	0	0	0	0	0	0	0	0
LOC_Os01g09370	8.07483	6.39794	7.30598	3.63535	2.408	3.31493	4.2313	4.37281	4.14777	1.87694	2.98645	1.63269
LOC_Os01g09384	0.0461931	0.0516586	0.109995	0.0508778	0.0245361	0.060161	0.037237	0.0398314	0.069099	0.017254	0.030426	0.019117
LOC_Os01g09400	0	0	0	0	0	0	0	0	0	0	0	0
LOC_Os01g09410	0	0	0	0	0	0	0	0	0	0	0	0
LOC_Os01g09420	3.88528	3.03104	3.86115	3.64402	3.36488	2.83552	3.67664	4.41923	3.50933	2.77856	3.96683	3.00945
LOC_Os01g09430	9.12993	7.56811	7.16657	6.3174	5.36027	5.27791	6.2951	5.90834	7.44203	6.37354	5.69213	3.77352
LOC_Os01g09440	0.166315	0.369049	0	0.226838	0	0	0	0	0	0	0	0
LOC_Os01g09450	33.3857	32.7987	53.19	110.188	90.9987	101.868	36.8871	37.0223	17.9412	90.5897	105.7	73.042
LOC_Os01g09460	10.7347	9.47842	10.648	12.3347	9.73456	11.5841	6.94782	6.99347	5.63176	8.82174	9.51596	8.90244
LOC_Os01g09470	2.45578	1.38742	1.79143	0.554184	0.365433	0.844563	1.33302	1.11724	1.23482	0.484356	0.506504	0.669775
LOC_Os01g09480	0	0	0	0	0	0	0	0	0	0	0	0
LOC_Os01g09490	0	0	0	0	0	0	0	0	0	0	0	0
LOC_Os01g09500	1.50728	1.28983	1.54806	0.860722	1.29049	1.09894	0.679388	1.95379	1.14099	1.0492	0.686319	1.00338
LOC_Os01g09510	342.058	242.583	283.144	159.814	135.868	236.223	193.824	217.417	195.392	176.275	135.204	206.006
LOC_Os01g09520	0	0.0164445	0	0	0	0	0.008909	0	0	0	0.007262	0
LOC_Os01g09530	0	0	0	0	0	0	0	0	0	0	0.014559	0
LOC_Os01g09540	4.22031	3.12836	2.86237	1.8597	0.366637	0.450808	2.48711	3.42575	3.88825	1.59408	1.51573	0.999338
LOC_Os01g09550	11.1253	9.75152	9.82096	10.8935	8.94204	9.42713	6.78284	8.76574	9.20273	6.84518	9.07324	7.06044
LOC_Os01g09560	100.725	103.723	94.8232	77.7844	75.7533	98.8398	69.7663	79.2121	72.6806	68.2056	68.7557	84.2721
LOC_Os01g09570	95.6897	85.1511	110.103	219.929	180.738	131.477	75.6798	109.466	94.44	137.969	206.713	182.498
LOC_Os01g09580	11.0465	8.97754	9.07038	3.13611	2.51773	5.13204	4.16154	5.07709	4.71447	2.92383	1.9187	4.01598
LOC_Os01g09590	23.7706	29.1616	34.779	63.3105	65.7929	65.1943	63.6668	55.1484	48.1859	96.1936	77.8463	77.5267
LOC_Os01g09600	0	0	0	0	0	0	0	0	0	0	0	0
LOC_Os01g09610	0	0	0	0	0	0	0	0	0	0	0	0
LOC_Os01g09620	53.7097	55.628	127.353	154.248	137.827	131.057	81.5152	73.3045	57.8767	165.068	186.282	171.579
LOC_Os01g09640	39.1244	36.673	45.3103	89.7907	80.4106	70.9709	28.6306	31.3768	18.2958	86.3635	97.6345	81.1242
LOC_Os01g09650	0.543601	0.401752	0.560608	0.247888	0.431495	0.720294	0.208204	0.235203	0.323537	1.031	0.53572	0.446774
LOC_Os01g09660	4.13753	3.04313	3.64684	3.10564	3.42345	2.86568	3.82098	3.21562	5.55822	4.38564	3.43047	2.76606
LOC_Os01g09665	0.167534	0.0467743	0.085629	0.111325	0	0.131285	0.100449	0.162612	0.112679	0.094097	0.041365	0.0519423
LOC_Os01g09670	30.936	38.973	26.2303	8.79507	7.63064	11.8598	17.4805	22.3936	17.9448	7.15694	7.16429	10.5887
LOC_Os01g09680	0	0	0	0	0	0	0	0	0	0	0	0
LOC_Os01g09690	0	0	0	0	0	0	0	0	0	0	0	0
LOC_Os01g09700	4.14728	7.28431	6.78675	0.852985	0.882325	2.84135	3.72556	5.1321	1.98764	1.1557	1.45045	1.15084
LOC_Os01g09710	0	0	0	0	0	0	0	0	0	0	0	0
LOC_Os01g09720	0.219321	0	0	0.0739091	0	0.173114	0	0	0	0.247937	0	0.135607
LOC_Os01g09730	0.0337617	0.0377202	0.034494	0	0.0537786	0	0	0	0	0	0	0
LOC_Os01g09740	3.50173	3.37249	3.22759	2.30152	2.8799	2.96293	2.87977	3.13082	3.9078	2.55519	3.14969	2.82612
LOC_Os01g09750	1.53396	1.02901	1.0022	0.541209	0.374755	0.553878	1.06175	0.873068	1.04616	0.550311	0.54555	0.507022
LOC_Os01g09760	3.6736	3.56388	4.74256	4.22878	4.54574	5.12071	4.39365	3.76149	3.62204	3.67931	4.44072	4.63036
LOC_Os01g09770	32.8233	31.4387	19.0244	7.41259	6.98378	8.09984	20.7817	25.0717	34.7384	6.92101	6.67447	10.7938
LOC_Os01g09790	4.51083	4.50136	4.88092	2.20547	1.77516	2.58386	3.97901	3.6474	3.90255	1.5963	1.85664	2.26574
LOC_Os01g09800	63.2374	80.2496	101.612	178.422	201.432	187.127	97.3606	85.2276	51.4599	188.237	142.817	194.709
LOC_Os01g09810	0.398009	0.881567	0.410907	0.819636	0.789439	0.475393	0.454915	0.775213	0.177564	0.226826	0.588165	1.47087
LOC_Os01g09830	106.573	104.304	120.399	59.6849	59.4863	58.624	109.719	105.854	68.6692	81.8239	54.9269	59.0702
LOC_Os01g09850	9.98069	8.53839	11.2418	16.8251	16.7567	18.3596	14.5188	12.2788	9.54128	17.7359	16.5086	15.9767
LOC_Os01g09860	4.11476	3.43183	3.49995	1.45742	1.27186	2.57418	1.90802	2.52002	2.0748	1.16085	1.09578	1.33858
LOC_Os01g09870	14.1371	8.57294	6.94338	3.81	4.69945	2.87061	7.02387	8.10548	13.9493	5.60334	4.53738	3.44767
LOC_Os01g09880	37.6423	42.7307	32.3216	11.6357	12.7948	14.2349	21.1079	27.6418	30.3287	9.68124	9.57759	9.09921
LOC_Os01g09890	47.162	44.6978	41.9361	31.4284	32.4019	30.5754	41.184	44.6411	48.3472	35.2523	31.5634	33.3024
LOC_Os01g09900	0.0997042	0.222794	0.271639	0.1984	0.132347	0.546416	0.079923	0.215015	0.059624	0.149212	0.065655	0.0824629
LOC_Os01g09930	1.69356	0.969827	1.02107	0.230915	0.103732	0.238241	0.104094	0.168601	0.03894	0	0	0.26925
LOC_Os01g09940	0	0	0	0	0	0	0	0	0	0	0	0
LOC_Os01g09950	0	0	0	0	0	0	0	0	0	0	0	0
LOC_Os01g09960	0	0	0	0	0	0.010003	0	0	0	0	0	0
LOC_Os01g09970	0	0	0	0	0	0	0	0	0	0	0	0
LOC_Os01g09980	0	0	0	0	0	0	0	0	0	0	0	0
LOC_Os01g09990	10.0268	7.8098	5.05047	2.26929	1.87097	3.30627	6.65536	11.1852	11.228	4.40218	2.15624	3.52996
LOC_Os01g10000	0	0.351406	0	0	0	0.256514	0.3532	0.416102	0	0.368285	0	0
LOC_Os01g10010	24.0412	24.4167	23.8212	18.122	17.2236	24.7723	20.6081	21.6019	17.9748	18.1728	15.3948	18.2102
LOC_Os01g10020	9.79421	10.2625	8.37144	5.57082	4.77	6.82971	8.78674	8.84911	6.56665	4.83636	5.38964	6.5395
LOC_Os01g10030	0.0957521	0.0356927	0.016287	0.0527375	0.0127148	0.024943	0.019294	0.0825661	0.042969	0	0.015767	0
LOC_Os01g10040	10.7431	11.9396	13.6435	13.8836	12.8991	26.0333	8.00878	10.0989	7.59963	13.028	10.0661	15.8147
LOC_Os01g10050	8.97467	6.9775	8.52184	6.47394	5.36915	5.51585	7.41567	6.77611	8.12439	5.15227	5.10651	5.10403
LOC_Os01g10060	0	0	0	0	0	0	0	0	0	0	0	0
LOC_Os01g10070	0.353366	0.195917	0.182159	0	0.140262	0.982858	0.609858	0.458635	0.157758	1.00488	0	0.21786
LOC_Os01g10080	2.30304	2.51997	3.06132	3.79854	3.19068	2.78052	1.71	2.08654	2.35409	3.88207	3.3206	2.91274
LOC_Os01g10090	0.263825	0.229309	0.239533	0.388559	0.326881	0.412931	0.247034	0.0758531	0.28928	0.26312	0.289561	0.145493
LOC_Os01g10100	4.16743	4.10088	3.36597	2.65994	3.12828	2.42414	3.05905	3.01967	3.63538	2.54996	2.17525	2.79599
LOC_Os01g10110	0.0182714	0.0817205	0.01865	0.060409	0.0727836	0.171386	0.044147	0.141804	0.049193	0.061438	0.018051	0.0226821
LOC_Os01g10120	0	0	0	0	0	0	0	0	0	0	0	0
LOC_Os01g10130	0.117336	0.0655619	0.089887	0.13609	0.0700943	0.114782	0.035315	0.151811	0.078949	0.131651	0.057952	0.0727966
LOC_Os01g10140	0.204008	0.2571	0.235314	0.710668	0.774785	0.819414	0.030803	0.205263	0.114656	0.432091	0.328216	0.253742
LOC_Os01g10150	29.2652	25.8279	30.3258	28.4917	27.2292	26.8094	24.6169	26.6405	26.695	25.0727	24.0015	23.5817
LOC_Os01g10160	0	0	0	0	0	0	0	0	0	0	0	0
LOC_Os01g10170	0	0	0	0	0	0	0	0	0	0	0	0
LOC_Os01g10180	7.56067	6.46488	5.74184	4.91049	5.60749	5.51928	7.25005	5.70326	5.50133	5.92157	3.84012	3.75036
LOC_Os01g10195	0.956319	0.485409	0.977677	0.577883	0.484579	0.545111	0.833594	0.675094	0.896523	0.73255	0.257579	0.646859
LOC_Os01g10200	0	0	0	0	0	0	0	0	0	0	0	0
LOC_Os01g10210	2.31972	3.63627	4.2873	7.74116	9.30635	9.89592	8.55168	7.85209	5.92013	13.3329	6.12377	10.3443
LOC_Os01g10230	1.14207	0.674337	0.825417	1.39118	1.06933	1.05574	0.319701	0.0869904	0.361175	0.680797	0.862222	0.998709
LOC_Os01g10240	0	0	0	0	0	0	0	0	0	0	0	0
LOC_Os01g10250	21.2902	22.5602	22.826	30.2977	33.4335	33.3427	28.2727	26.2504	24.6383	32.9224	30.8666	32.0101
LOC_Os01g10260	0	0	0	0	0	0	0	0	0	0	0	0
LOC_Os01g10270	0	0	0	0	0	0	0	0	0	0	0	0
LOC_Os01g10280	7.81459	6.61718	5.79441	3.60497	2.84423	3.40438	4.97528	5.13049	5.65952	2.75468	3.02057	3.349
LOC_Os01g10290	30.3893	32.7606	33.6729	37.5233	40.4132	40.8919	33.2907	35.3912	36.0245	34.6953	38.1149	35.516
LOC_Os01g10300	1.28536	0.717445	1.16289	0.888354	0.708478	0.775432	1.1237	1.02384	1.06374	0.500154	0.683475	0.674193
LOC_Os01g10310	0	0	0	0	0.267256	0.267264	0	0	0	0	0.165887	0.207587
LOC_Os01g10320	24.1618	18.2241	21.0333	22.7926	21.9236	22.5896	16.6966	18.2785	19.2094	20.639	22.6747	14.536
LOC_Os01g10340	18.6671	17.2986	17.9427	9.21921	9.10355	12.55	10.4491	12.1408	10.7956	7.39491	7.51215	10.0105
LOC_Os01g10350	8.90513	6.87857	6.89533	3.18512	3.82311	3.73168	7.14883	7.967	6.86433	4.17828	4.7071	3.97005
LOC_Os01g10370	0.532653	1.29741	0.69328	0.354423	0.154213	0.417694	0.695366	0.689436	0.738048	0.43542	0.239094	0.300178
LOC_Os01g10380	0.0772124	0.0863478	0.141834	0.275541	0.196859	0.337883	0.112035	0.0599208	0.02772	0.294168	0.213599	0.440969
LOC_Os01g10390	0	0	0	0	0	0	0	0	0	0	0	0
LOC_Os01g10400	441.356	354.672	399.529	300.402	301.534	212.711	292.441	364.424	298.54	335.309	413.59	294.421
LOC_Os01g10410	0	0	0	0	0	0	0	0	0	0	0	0
LOC_Os01g10420	0	0	0	0	0	0	0	0	0	0	0	0
LOC_Os01g10430	7.57589	6.00986	6.54876	5.489	5.48941	6.65008	4.28758	5.32824	5.26974	4.09059	4.12816	5.01655
LOC_Os01g10440	5.45339	12.2167	10.949	13.4445	13.4343	13.1526	20.0931	14.2386	11.449	17.3928	12.6041	12.5394
LOC_Os01g10450	15.6458	13.7056	12.2314	9.67992	8.43779	9.66815	12.942	14.081	17.069	6.75806	8.52499	8.30393
LOC_Os01g10460	1.75831	1.49283	0.686546	0.617376	0.466287	0.527247	1.58564	1.19303	1.27472	0.28327	0.082642	0.518269
LOC_Os01g10470	0	0	0	0	0	0	0	0	0	0	0	0
LOC_Os01g10480	0	0	0	0	0	0	0	0	0	0	0	0
LOC_Os01g10490	0	0	0	0	0	0	0	0	0	0.049966	0	0
LOC_Os01g10504	0	0	0	0	0.0364956	0	0	0.237112	0.041099	0	0	0.0568344
LOC_Os01g10520	1.79333	2.09994	1.88209	1.71113	1.86011	1.79826	2.3719	1.83817	1.33617	1.72538	2.13948	1.80629
LOC_Os01g10530	16.548	19.4665	18.7774	11.8054	12.5722	12.8701	20.0446	17.1343	16.224	9.94141	11.1634	10.5075
LOC_Os01g10550	0	0	0	0	0	0	0	0	0	0	0	0
LOC_Os01g10560	0	0	0	0	0	0	0	0	0	0	0	0
LOC_Os01g10580	3.72695	4.65163	3.77349	1.44771	0.802234	0.998947	5.08634	4.60518	3.31296	1.16831	1.62505	1.4579
LOC_Os01g10590	0.340625	0.755677	0.175522	0.23248	0.405682	0	0.19633	0.663062	1.2168	0	0.671502	0.210063
LOC_Os01g10600	4.05155	4.35521	2.55787	1.66467	1.51326	1.92229	3.82895	4.07888	3.85652	1.40575	1.38303	1.48825
LOC_Os01g10610	80.5942	86.2955	74.4292	42.9205	49.3125	53.3927	100.503	90.5214	106.399	66.2126	59.3845	66.1765
LOC_Os01g10630	0.707919	0.470826	0.541799	0.244862	0.233673	0.462706	0.421717	0.318588	0.524614	0.311265	0.212818	0.229133
LOC_Os01g10640	0.465668	0.346049	0.397585	0.883281	0.308768	0.671557	0.092036	0.502597	0.417112	0.612319	0.459665	0.480526
LOC_Os01g10650	0	0	0	0	0	0	0	0	0	0	0	0
LOC_Os01g10660	0	0	0	0	0	0	0	0	0	0	0	0
LOC_Os01g10670	0.770096	0	0	0	0	0	0	0	0	0	0	0
LOC_Os01g10680	27.8376	23.5942	18.497	18.4191	17.7751	18.3943	20.0023	24.97	29.4258	17.0649	14.5336	16.7418
LOC_Os01g10690	2.87081	2.19593	2.66642	1.5711	1.41003	1.62031	1.43272	1.28442	1.99503	1.42785	0.95958	1.36639
LOC_Os01g10700	0.0639752	0.0715224	0.043541	0.0282199	0.0169885	0	0	0	0.019136	0	0.021067	0
LOC_Os01g10710	0	0	0	0	0	0.014584	0	0.0482646	0	0	0	0
LOC_Os01g10720	0	0	0	0	0	0	0	0	0	0	0	0
LOC_Os01g10740	0	0	0	0	0	0	0	0	0	0	0	0
LOC_Os01g10750	0	0	0	0	0	0	0	0	0	0	0	0
LOC_Os01g10760	0	0	0.595913	0	0	0	0	0	0.504926	0	0	0
LOC_Os01g10770	0	0	0	0.0578656	0	0	0	0	0	0	0	0
LOC_Os01g10780	0	0	0	0	0	0	0	0	0	0	0	0
LOC_Os01g10790	9.00008	7.76712	8.91999	5.57159	6.03294	5.81156	7.5443	8.72376	8.84684	5.69911	5.25196	6.44975
LOC_Os01g10800	0.54376	0.155934	0.497954	0.386868	0.311052	0.392164	0.337338	0.450825	0.375431	0.249937	0.316835	0.276983
LOC_Os01g10810	0	0	0	0.048117	0	0	0	0	0.064468	0	0	0
LOC_Os01g10820	193.102	132.834	145.214	101.556	93.9643	114.967	136.61	148.26	126.769	118.137	95.4242	136.935
LOC_Os01g10830	10.6817	12.1381	11.3495	12.8796	13.42	14.8859	18.8623	14.7014	19.3229	18.6084	9.21914	13.3994
LOC_Os01g10840	40.3598	36.3022	43.626	40.3862	36.7595	40.4666	26.6061	30.6148	30.5362	32.5869	40.6629	34.853
LOC_Os01g10850	8.54338	7.01675	6.13653	2.08118	1.27438	3.42597	3.08837	4.53085	4.2519	1.93083	1.52081	3.67081
LOC_Os01g10860	7.34416	4.29433	4.85423	2.76007	3.02297	2.97799	6.2746	7.56615	7.30088	3.36981	3.79886	2.72525
LOC_Os01g10870	1.23258	1.41434	3.09718	19.7323	15.7598	16.9789	2.48338	2.11211	1.40445	16.7511	17.8013	17.8125
LOC_Os01g10880	88.6345	129.03	112.468	35.4365	47.7438	36.2599	51.4385	45.5976	80.8928	20.1587	48.6248	46.3192
LOC_Os01g10890	1.13276	1.26624	1.44575	2.64011	1.61673	1.90108	0.711549	0.549522	0.804659	0.582208	0.815957	0.702945
LOC_Os01g10900	0.394014	0.294448	0.245908	0.15598	0.219165	0.202216	0.237767	0.160682	0.335892	0.147967	0.116819	0.348331
LOC_Os01g10910	0	0	0	0	0	0	0	0	0	0	0	0
LOC_Os01g10920	0.0534302	0.0597166	0.081848	0.0353921	0.0212799	0.083604	0.032188	0.207374	0.023969	0.059934	0.02639	0.0663045
LOC_Os01g10930	1.7884	1.59952	1.58946	1.41989	1.05597	1.49705	1.16821	1.68744	1.39715	0.94354	0.976925	0.757361
LOC_Os01g10940	0	0	0	0	0.287664	0	0.208204	0	0	0	0	0
LOC_Os01g10950	28.5755	32.718	57.7176	54.8834	52.0394	68.8465	57.5114	45.0421	28.9395	61.6876	62.321	65.1409
LOC_Os01g10960	0.2961	0.691954	0.494829	0.570603	0.600365	0.989839	1.16751	0.80098	0.338111	0.724688	0.584993	0.400848
LOC_Os01g10970	0	0	0	0	0	0	0	0	0	0.055638	0	0
LOC_Os01g10980	0.237513	0.318204	0.340032	0.189611	0.113464	0.074494	0.113724	0.245934	0.042591	0.053389	0.187643	0
LOC_Os01g10990	0	0	0	0.0434052	0.052124	0	0	0	0.058706	0.11018	0	0
LOC_Os01g11000	0	0	0	0	0	0	0	0	0	0	0	0
LOC_Os01g11010	22.7117	20.7529	23.2137	13.3033	16.7785	13.1933	16.9353	16.6716	15.0517	10.1717	13.8482	9.76639
LOC_Os01g11020	0	0	0	0	0	0	0	0	0	0	0	0
LOC_Os01g11040	13.2019	10.9228	11.9747	8.89205	8.79341	9.95661	8.23551	9.45206	11.0473	7.26864	8.77244	7.92836
LOC_Os01g11054	7.33934	8.49464	7.93904	14.0266	18.2053	16.1987	18.5778	25.9104	21.5005	18.8751	32.3797	34.5246
LOC_Os01g11070	13.8709	12.387	12.4985	6.58931	5.84514	6.79512	10.9232	10.9136	11.1379	5.49982	6.83072	7.00762
LOC_Os01g11080	0	0	0	0	0	0	0	0	0.048246	0	0	0
LOC_Os01g11110	7.91902	5.98458	5.03345	3.84641	3.04328	3.14827	5.67369	5.91423	7.84402	3.84942	2.87946	2.83417
LOC_Os01g11120	33.3305	34.6037	34.0852	24.0621	20.438	23.9896	33.54	34.815	37.3948	23.2471	23.5666	22.2002
LOC_Os01g11130	0.04596	0	0	0	0.0244123	0	0	0.0198151	0.0275	0	0	0
LOC_Os01g11140	0	0	0	0	0	0	0	0	0	0	0	0
LOC_Os01g11150	0.829668	0.617775	0.807603	2.67644	1.76184	2.59996	0.521521	0.715779	0.318887	2.17413	1.40472	1.66604
LOC_Os01g11160	12.9542	18.7947	23.2731	11.1977	9.34189	14.8776	28.7509	25.3207	11.6243	10.6906	11.9097	10.6104
LOC_Os01g11170	0	0	0	0	0	0	0	0	0	0	0	0
LOC_Os01g11190	0	0	0	0	0	0	0	0	0	0	0	0
LOC_Os01g11200	0	0	0	0	0	0	0	0	0	0	0	0
LOC_Os01g11210	1.87839	3.11236	2.38792	1.82121	2.17492	2.01044	2.10601	1.40009	1.32651	0.832392	1.51751	1.48147
LOC_Os01g11220	0.151698	0.237319	0.216939	0.0804479	0.0483301	0	0.182568	0	0.244956	0.068088	0	0
LOC_Os01g11230	137.071	134.027	104.125	82.0777	80.3016	67.6557	190.401	141.345	135.259	110.465	106.827	101.838
LOC_Os01g11240	13.0051	27.8776	17.4576	14.9119	12.1996	13.9421	12.0585	14.017	14.0773	14.6693	11.8156	13.4861
LOC_Os01g11250	0.106679	0	0.043563	0.0423512	0.0509909	0	0	0	0.019146	0.071762	0.021078	0.0264828
LOC_Os01g11260	3.37469	3.58449	3.5321	2.64247	2.13266	2.64058	2.51936	3.64441	2.90254	1.97116	2.06626	1.86886
LOC_Os01g11270	0.219518	0.398671	0.28024	0.109073	0.131141	0.193227	0.099162	0.177502	0.073855	0.123127	0.135528	0.306454
LOC_Os01g11280	0.0612476	0.10266	0	0.0609048	0.073174	0.143814	0.036852	0.0792449	0.082416	0.068728	0.060499	0.151986
LOC_Os01g11300	0	0.269493	0.092379	0.079931	0.120054	0.283125	0.181413	0.0390036	0.081131	0.067652	0.089333	0.187021
LOC_Os01g11310	0	0	0	0	0	0	0	0	0	0	0	0
LOC_Os01g11320	0	0	0	0	0	0	0	0	0.104579	0	0.115329	0
LOC_Os01g11330	0.028261	0.0631671	0	0.0187261	0	0.022114	0	0	0.050709	0	0	0
LOC_Os01g11340	26.2869	27.9832	22.7078	9.17204	10.2877	9.23423	27.5437	32.0426	51.7347	13.5373	13.9956	12.0809
LOC_Os01g11350	4.30989	3.57238	2.13083	0.830216	0.608983	0.952566	1.25317	2.38365	2.58761	0.85838	0.892588	2.24211
LOC_Os01g11360	0	0	0	0	0	0	0	0	0	0	0	0.235324
LOC_Os01g11370	13.6301	11.6427	13.3032	8.13986	7.33059	7.77147	10.1119	9.70375	10.0908	4.98423	6.44721	5.67757
LOC_Os01g11390	0	0.316748	0	0	0	0	0	0	0	0	0	0
LOC_Os01g11400	7.74544	3.32695	10.8415	9.63505	2.4295	4.89458	0	9.01753	3.18874	8.44416	6.48104	4.28041
LOC_Os01g11414	98.5596	104.981	123.133	108.379	127.261	131.334	91.1101	92.4979	54.6326	56.5199	87.2825	72.9656
LOC_Os01g11430	0.026449	0.0591227	0	0	0	0	0	0	0.02373	0.029668	0.026127	0.0328224
LOC_Os01g11450	0	0	0	0	0	0	0	0	0	0	0	0
LOC_Os01g11460	0.423319	0.315276	0.396503	0.0936349	0.0561888	0.055249	0.339116	0.365177	0.253131	0.118807	0	0.0437609
LOC_Os01g11470	2.24972	0.488784	2.34594	2.56504	2.11545	2.52274	0.479995	2.34236	1.19483	4.18224	3.07784	1.09522
LOC_Os01g11480	1.0601	0.195917	0.364319	0.362231	0.140262	0.84245	1.423	1.14659	0.473273	0	0.522405	0.43572
LOC_Os01g11490	0	0	0.100096	0	0	0.153833	0	0.126427	0.174685	0	0	0
LOC_Os01g11500	0.962466	1.28617	0.98727	0.4528	0.842057	1.59307	3.06392	4.11528	2.58477	1.08668	1.99459	3.6917
LOC_Os01g11510	0	0	0	0	0	0	0	0	0	0	0	0
LOC_Os01g11520	14.5028	13.8262	11.8612	5.00691	5.54997	8.2789	21.0674	29.8631	27.2909	10.7487	9.36333	7.62336
LOC_Os01g11550	1.30591	0.987737	1.58786	1.39714	1.28519	1.3812	1.60038	0.993664	1.0513	1.5069	0.948647	1.04894
LOC_Os01g11570	67.7701	53.5937	52.2068	43.8594	43.7663	37.9568	49.9882	58.0774	66.1232	48.0661	46.3916	44.5028
LOC_Os01g11580	18.1716	18.3539	18.3514	16.7916	17.2183	17.1184	17.8987	19.5869	20.9182	16.2025	18.2877	15.8824
LOC_Os01g11590	4.94107	4.61215	4.01425	4.16676	5.03143	4.19581	4.83504	4.5039	4.35736	3.5905	3.57745	3.51853
LOC_Os01g11600	22.0725	40.4117	24.7097	228.813	233.043	243.036	17.2601	37.1316	35.3943	366.493	234.55	268.373
LOC_Os01g11620	20.6013	29.3567	18.9245	8.30143	8.337	9.54855	15.7146	21.0772	15.5389	6.07002	6.72533	6.8774
LOC_Os01g11640	0	0	0	0	0	0	0	0	0	0	0	0
LOC_Os01g11650	158.795	163.253	122.14	74.2183	80.1518	77.7161	155.34	176.785	181.277	82.8912	86.678	73.0819
LOC_Os01g11660	0.0410342	0	0	0	0	0	0.049219	0	0	0	0	0
LOC_Os01g11670	0	0	0	0	0	0	0	0	0	0	0	0
LOC_Os01g11680	0	0	0	0	0	0	0	0	0	0	0	0
LOC_Os01g11690	0	0	0	0	0	0	0	0	0	0	0	0
LOC_Os01g11700	4.15894	4.36882	4.39544	1.61263	1.59365	1.88687	3.63092	5.22042	5.17808	1.73222	2.37721	2.50491
LOC_Os01g11704	0	0	0	0	0	0	0	0	0	0	0	0
LOC_Os01g11710	2.12784	2.14039	1.62978	0.334744	0.466108	0.873987	0.929406	1.61731	1.33637	0.686212	0.630587	0.363079
LOC_Os01g11720	0	0	0	0	0	0	0	0	0	0	0	0
LOC_Os01g11730	14.0304	44.8164	29.6459	9.28261	14.611	16.9374	4.69017	15.3417	13.3026	1.68578	7.63959	6.58221
LOC_Os01g11740	0	0	0	0	0	0	0	0	0	0	0	0
LOC_Os01g11750	0.812999	2.24243	1.12482	0.318174	0.456918	0.899991	2.91926	3.40446	3.43023	0.268753	0.519499	0.592938
LOC_Os01g11760	4.88748	4.31668	4.68511	2.64126	1.7198	4.33287	2.5929	3.18683	3.80579	1.02105	1.2723	2.30273
LOC_Os01g11770	0.193571	0	0	0.132734	0.1536	0	0	0	0	0	0	0
LOC_Os01g11780	0	0	0	0	0.174388	0.259671	0	0.284254	0	0	0	0.406822
LOC_Os01g11790	0.217994	0.24352	0.519778	0.409948	0.173607	0.483724	0.218218	0.235072	0.195523	0.693456	0.322968	0.360548
LOC_Os01g11800	0	0	0	0	0	0	0	0	0	0	0	0
LOC_Os01g11810	26.4944	29.288	22.1375	6.43778	5.86577	5.51103	33.9902	27.6396	34.9744	9.61469	8.92677	6.95502
LOC_Os01g11820	0.501538	0.310943	0.342092	0.185682	0.266167	0.1312	0.332675	0.216422	0.54946	0.250718	0	0.0690692
LOC_Os01g11830	0	0	0	0	0	0	0	0	0	0	0	0
LOC_Os01g11840	0	0	0	0	0	0	0	0	0	0	0	0
LOC_Os01g11850	0	0	0	0	0	0	0	0	0	0	0	0
LOC_Os01g11860	5.51027	4.89434	5.42021	3.74651	2.50771	4.77007	2.22155	3.14428	3.53043	1.2678	2.6368	2.2503
LOC_Os01g11870	0	0	0	0	0	0	0	0.229318	0	0	0	0
LOC_Os01g11880	7.61353	6.88409	6.26425	5.98714	6.01161	5.04326	5.83572	6.86532	7.27385	4.31863	4.64555	4.2524
LOC_Os01g11900	18.7779	18.668	19.6828	15.7708	16.1083	18.3227	14.6837	14.149	13.0888	11.0789	14.1694	14.4384
LOC_Os01g11910	63.9766	85.2919	91.9632	76.3792	73.0603	75.2301	122.699	126.682	106.439	99.1362	121.394	120.739
LOC_Os01g11920	1.05546	0.763366	0.66015	0.484595	0.460053	0.855798	0.466785	0.640962	0.502592	0.470041	0.484013	0.854646
LOC_Os01g11940	1.51831	1.93768	1.28612	0.836204	0.932639	0.577992	1.87181	2.13343	1.59489	1.6083	1.32811	1.02211
LOC_Os01g11946	9.24542	8.07442	9.11233	11.8778	12.6385	9.75754	5.88103	7.24052	7.1152	9.96278	10.282	9.01464
LOC_Os01g11952	5.97621	5.21601	6.28904	4.20299	3.99474	3.91651	4.79676	4.99653	5.51019	3.59949	4.26176	3.85006
LOC_Os01g11960	6.33743	4.56142	5.29029	6.79049	6.48356	5.76545	4.15909	5.68104	6.85141	6.95516	7.00379	5.49721
LOC_Os01g11970	1.58572	1.44168	1.44241	0.665769	0.607744	0.922113	1.68135	1.52069	1.63179	0.726846	0.811849	1.16453
LOC_Os01g11980	12.5643	11.4823	12.9531	8.93452	9.314	7.48956	9.71572	12.4321	12.3724	6.3331	7.16403	7.44074
LOC_Os01g11990	0.598198	0.542918	0.687737	0.819068	0.714578	0.878517	0.583649	0.82247	0.603582	1.2594	0.738536	0.742002
LOC_Os01g12000	34.9229	50.8526	63.289	143.376	137.256	172.625	69.5596	56.043	26.2404	146.3	123.443	152.878
LOC_Os01g12010	0	0	0	0	0	0	0	0	0	0	3.34007	0
LOC_Os01g12020	0	0	0	0	0	0	0	0	0	0	0	0
LOC_Os01g12030	0	0	0	0	0	0	0	0	0	0	0	0
LOC_Os01g12040	0	0	0	0	0	0	0	0	0	0	0	0
LOC_Os01g12060	0	0	0	0	0	0	0	0	0	0	0	0
LOC_Os01g12070	2.0712	1.88432	2.94351	1.10149	0.695608	1.09544	3.40767	2.31148	3.33466	2.36746	1.30395	1.8148
LOC_Os01g12080	29.9809	22.4022	23.0101	28.4174	31.1397	20.414	20.7042	26.22	27.4126	30.6541	32.3329	24.6945
LOC_Os01g12090	12.0232	10.096	9.44415	6.52573	5.24767	7.91531	8.00735	9.47359	11.0719	8.6682	7.32609	7.72286
LOC_Os01g12100	50.7965	40.6242	42.3672	52.4822	49.0998	41.3319	78.7634	76.6088	86.5798	82.869	67.9266	65.1846
LOC_Os01g12110	6.18629	5.77961	6.97037	17.4798	17.5199	20.9835	4.68532	6.01761	7.33133	20.0148	14.684	23.6117
LOC_Os01g12120	0	0	0	0	0	0	0	0	0	0	0	0
LOC_Os01g12130	16.7261	9.67629	11.2628	11.5223	9.5691	8.39731	10.7606	11.1415	21.8295	13.0191	11.1639	7.69227
LOC_Os01g12140	0	0	0	0	0	0	0	0	0	0	0	0
LOC_Os01g12150	0	0	0	0	0	0	0	0	0	0	0	0
LOC_Os01g12160	7.01794	6.36133	6.5966	2.99556	2.61238	2.81208	10.6698	9.10654	12.2034	4.85594	4.48592	3.33194
LOC_Os01g12170	0	0	0	0	0	0	0	0	0	0	0	0
LOC_Os01g12180	4.52162	3.72541	3.45648	2.84057	2.3463	2.40533	3.30084	3.61009	5.42466	2.11558	2.73105	2.59725
LOC_Os01g12190	3.58966	4.19876	1.93234	3.01157	2.42715	2.61531	5.93721	6.39433	7.31209	3.1391	1.68282	2.88779
LOC_Os01g12200	13.8013	12.8836	15.5622	22.865	22.3671	18.1923	13.6654	15.5072	13.8875	24.9305	26.2956	25.3683
LOC_Os01g12210	0.944513	0.399457	0.912373	0.507155	0.488025	0.379417	0.584607	0.726547	0.664216	0.629893	0.529561	0.19008
LOC_Os01g12220	0.471699	0.262885	0.563865	0.526417	0.813177	0.30924	0.465994	0.101824	0.140833	0.443078	0.310408	0.0973458
LOC_Os01g12230	1.08871	0.285748	0.721135	0.0855038	0.152915	0.150911	0.381326	0.248761	0.57389	0.504619	0.632286	0.555433
LOC_Os01g12240	0	0	0	0	0	0	0	0	0	0	0	0
LOC_Os01g12250	0.627683	0.389575	0.641351	0.138827	0.194403	0.245753	0.293355	0.315856	0.34406	0.078292	0.034443	0.173035
LOC_Os01g12260	17.5579	15.3704	14.9546	7.69542	8.03012	9.23227	9.91801	10.6443	13.051	9.54847	6.13185	9.02458
LOC_Os01g12270	179.627	113.787	309.748	434.662	334.419	288.567	179.031	220.11	208.048	722.788	414.393	357.34
LOC_Os01g12280	4.97262	4.4372	5.60047	8.264	8.02921	10.3754	4.65449	5.42303	4.46205	6.40069	7.644	7.08529
LOC_Os01g12290	0	0	0	0	0	0	0	0	0	0	0	0
LOC_Os01g12304	0	0	0	0	0	0	0	0	0	0	0	0
LOC_Os01g12310	0	0	0	0	0	0	0	0	0	0	0	0
LOC_Os01g12320	37.5122	38.0769	25.7471	19.1365	20.204	16.7127	32.6577	30.2194	36.4627	12.9887	16.3657	11.1574
LOC_Os01g12330	1.65952	0.91559	1.76023	1.45461	1.37355	1.55043	1.5606	1.25459	2.10804	1.86063	1.80978	1.60507
LOC_Os01g12340	0.632107	0.468821	0.434653	0.346729	0.305627	0.232894	0.439142	0.569447	0.650375	0.500994	0.36493	0.273451
LOC_Os01g12350	0	0	0	0	0	0	0	0	0	0	0	0
LOC_Os01g12360	0	0	0	0	0	0	0	0	0	0	0	0
LOC_Os01g12374	0	0	0	0	0	0	0	0	0	0	0	0
LOC_Os01g12381	14.8672	12.6728	13.6249	10.1434	11.5744	8.05804	20.4826	21.2677	28.4484	16.4443	11.858	9.08924
LOC_Os01g12390	18.4453	19.4622	17.0155	9.17723	9.90784	12.423	17.3546	19.2893	18.1829	11.9052	10.2552	9.56494
LOC_Os01g12400	2.20183	2.11035	3.12124	2.21821	2.19973	2.64972	1.52038	2.0343	1.17623	1.48846	1.79551	1.84399
LOC_Os01g12410	6.53534	6.15898	9.53718	6.5689	6.67484	5.51936	8.0403	8.64362	5.37587	7.65567	8.07044	10.0621
LOC_Os01g12420	6.79061	4.65897	7.76337	9.33114	9.73254	11.3637	8.86917	10.022	5.23504	9.89602	8.93346	8.82624
LOC_Os01g12430	2.18615	2.48366	4.23053	8.23266	8.79223	10.2112	3.67727	3.43853	1.82073	9.01654	7.51624	8.6413
LOC_Os01g12440	3.51272	4.52994	4.88441	1.05609	1.2914	1.35302	2.27876	2.79665	1.98791	1.06088	1.0143	1.14006
LOC_Os01g12460	1.06155	0.658027	1.02598	0.117984	0.563328	0.41669	1.54753	0.763515	0.79286	0.92895	0.232922	1.0232
LOC_Os01g12464	7.88963	6.68859	9.40617	4.25566	4.91205	7.83195	4.05755	5.44335	5.52921	6.57755	5.16313	7.85548
LOC_Os01g12470	6.16771	4.78566	5.92543	12.0373	12.206	10.2399	5.36709	5.63938	7.15495	10.4913	10.9798	9.29977
LOC_Os01g12480	21.5197	15.883	20.1828	16.3886	16.2046	15.5375	14.4998	19.2709	18.7066	17.6969	15.9666	19.3981
LOC_Os01g12490	0.522822	0.706254	0.622724	0.677512	0.798289	1.0902	0.341746	0.309981	0.351862	0.683891	0.796267	0.703012
LOC_Os01g12500	0	0	0	0	0	0	0	0	0	0	0	0
LOC_Os01g12510	0	0	0	0	0	0	0	0	0	0	0	0
LOC_Os01g12520	0.479792	0.869879	0.5524	5.44033	4.72607	5.03842	0.071512	0.854111	0.322505	5.73612	3.49374	4.45923
LOC_Os01g12530	22.4003	18.9804	20.8464	21.103	21.2641	21.0002	22.3413	22.9052	22.2585	19.855	20.6148	19.5802
LOC_Os01g12540	3.98704	3.39924	2.81504	2.0291	2.01934	2.21617	2.98665	3.33449	3.54695	2.44982	1.92003	2.02127
LOC_Os01g12550	4.41176	4.06916	4.52936	4.94774	6.20298	4.78945	3.86643	4.45982	4.84544	5.86679	6.00151	4.93683
LOC_Os01g12560	13.9414	9.53066	9.42074	6.72747	5.18714	3.99822	14.5883	12.0273	14.8267	7.14314	5.15416	5.10265
LOC_Os01g12570	1.8684	2.95764	2.22674	4.7073	5.20847	8.79916	0.899221	4.31112	2.15098	3.21493	3.38351	3.86361
LOC_Os01g12580	0.469985	1.38367	1.17931	6.58783	7.0765	8.03625	0.768314	1.2165	0.919532	7.63175	5.56992	7.20597
LOC_Os01g12590	0	0	0	0	0	0	0	0	0	0	0	0
LOC_Os01g12600	0	0	0	0	0	0	0	0	0	0	0	0
LOC_Os01g12610	0	0	0	0	0	0	0	0.425654	0	0	0	0
LOC_Os01g12630	0	0	0	0	0	0	0	0	0	0	0	0
LOC_Os01g12640	2.34567	1.51774	1.95733	0.695292	0.418804	1.32892	0.892109	1.27807	1.55299	0.450482	0.518857	0.767665
LOC_Os01g12650	91.2707	77.5792	79.0177	74.3084	58.794	66.8109	38.8944	54.2225	50.2456	51.2349	63.8857	56.6229
LOC_Os01g12660	0.282586	0.210678	0.208281	0.269762	0.35023	0.343511	0.13287	0.142141	0.239535	0.158329	0.23266	0.194911
LOC_Os01g12670	4.01197	3.06475	3.30565	2.87053	2.93528	3.65276	2.58204	3.0404	3.86492	2.48103	2.55372	2.92401
LOC_Os01g12680	0.840536	1.71424	0.766287	0.104404	0.0314482	0.030861	0.167001	0.410101	0.693688	0.132764	0.0585	0.024497
LOC_Os01g12690	3.08386	2.1141	2.79297	3.48797	3.82356	5.46086	1.09494	2.72074	3.48904	6.53046	4.46512	6.91213
LOC_Os01g12700	0	0	0	0	0	0	0	0	0	0	0	0
LOC_Os01g12710	37.204	37.2828	40.464	62.6665	73.5784	56.6822	47.8667	39.9768	45.9658	80.3962	77.6115	62.9739
LOC_Os01g12720	29.4346	25.848	23.178	21.4112	21.9929	20.0258	27.0562	27.1394	31.3908	22.6826	24.9131	19.7765
LOC_Os01g12730	66.3814	60.9539	66.9441	53.2138	57.0024	49.7095	53.1125	61.9362	63.788	54.2346	58.5831	59.0978
LOC_Os01g12740	1.16912	0.598967	0.621762	0.467653	0.407449	0.304819	0.998532	1.38642	1.37683	0.682887	0.938386	0.544115
LOC_Os01g12750	0.18253	0.116579	0.159772	0.103621	0.0623127	0.183595	0.408515	0.371081	0.865635	0.087744	0.231828	0.0647193
LOC_Os01g12760	0	0.0322038	0	0.190966	0.160671	0.202954	0.069395	0.0372831	0.077558	0.129324	0.199258	0.464844
LOC_Os01g12770	1.30986	1.10545	1.0374	3.01023	2.44873	2.27965	0.773002	0.864601	1.31911	2.00905	2.48222	1.55914
LOC_Os01g12780	0	0	0	0	0	0	0	0	0	0	0	0
LOC_Os01g12790	1.641	1.45479	0.682132	0.128442	0.106541	0.132937	0.706246	0.723174	1.29842	0.068084	0.084071	0.150938
LOC_Os01g12800	30.533	27.8421	27.3526	20.3049	20.1189	24.1709	21.8315	23.8696	27.613	19.5781	19.0108	19.36
LOC_Os01g12810	35.3738	21.5711	24.953	21.2171	18.3535	13.9083	16.6294	21.1636	26.8613	12.359	17.5437	11.98
LOC_Os01g12820	0.0256972	0.0287222	0.052483	0.221237	0.102348	0.261333	0.061944	0.099734	0.046113	0.317047	0.076155	0.159452
LOC_Os01g12830	38.8467	40.7207	42.2866	44.2483	42.4494	43.8066	49.3755	49.5023	51.2808	60.8778	48.1068	45.7367
LOC_Os01g12840	6.49803	8.93001	8.54305	3.83195	3.76748	6.80868	3.84839	5.36585	4.59106	3.39888	3.52589	5.00315
LOC_Os01g12850	0	0	0	0	0	0	0	0	0	0	0	0
LOC_Os01g12860	2.77199	2.18384	2.6807	1.82264	1.93024	2.76788	1.47346	1.2314	1.02774	1.08006	1.05981	1.6462
LOC_Os01g12870	8.73279	7.72982	8.22162	7.27031	6.01139	7.58144	8.6405	8.35889	7.79012	6.39751	7.25542	8.04995
LOC_Os01g12880	83.194	83.0802	86.038	80.2986	87.6264	79.3136	84.8928	81.9926	83.4171	76.6177	84.2513	79.8678
LOC_Os01g12890	1.24119	1.22368	1.04091	1.11801	1.29075	1.32266	1.04456	1.26512	1.35967	1.01318	1.04969	1.04496
LOC_Os01g12900	4.2248	3.30445	4.00933	2.56104	1.69251	3.38034	3.20725	3.60735	2.03301	1.88509	1.6794	2.31882
LOC_Os01g12910	22.4187	18.8735	18.736	14.5352	13.2199	13.1351	27.4178	24.9184	30.9031	18.0132	13.1049	13.0918
LOC_Os01g12920	17.2898	22.5195	19.5124	15.0481	14.7718	14.0531	21.8196	22.6369	24.2439	18.2735	18.0567	16.3027
LOC_Os01g12930	0.368675	0.836918	0.497818	0.436705	0.509775	0.550501	2.25846	1.5426	1.24591	0.825879	0.803542	0.969495
LOC_Os01g12940	2.93496	6.47462	4.07299	1.82911	1.24582	1.07597	5.0467	4.98253	6.7795	1.24822	2.25373	1.85852
LOC_Os01g12950	3.33789	3.16333	3.22504	2.83926	2.79216	2.48992	2.61743	2.6548	3.55611	2.70622	2.54118	2.42805
LOC_Os01g12990	0	0	0	0	0	0	0	0	0	0	0	0
LOC_Os01g13000	8.01755	6.43882	5.77485	5.09962	5.24447	4.63173	4.54242	5.52974	4.57327	4.07976	4.43206	4.18406
LOC_Os01g13010	0	0	0	0	0	0	0	0	0	0	0	0
LOC_Os01g13020	0	0	0	0	0	0	0	0	0	0	0	0
LOC_Os01g13024	1.44699	0.93161	1.99292	1.66892	1.3291	0.873515	0.930292	1.44092	1.34691	1.75271	1.59365	0.827748
LOC_Os01g13030	187.524	169.27	166.152	115.967	109.97	113.295	154.577	165.56	164.309	123.598	123.7	104.853
LOC_Os01g13040	7.60845	7.04585	6.12109	1.99699	1.29753	2.18866	2.10082	4.22234	3.10427	1.37693	1.34133	1.59894
LOC_Os01g13050	0	0	0	0	0	0	0	0	0	0	0	0
LOC_Os01g13060	10.4212	9.94097	8.9958	9.84294	9.99166	9.24023	9.29755	9.05099	11.1669	9.7095	10.8962	9.20351
LOC_Os01g13070	1.78951	1.37687	0.934844	0.369781	0.506678	0.560799	0.572613	0.926322	1.06991	0.446618	0.392756	0.246608
LOC_Os01g13080	85.962	66.2835	74.3872	47.851	42.8798	46.9287	67.7939	74.5481	70.4506	53.1029	45.8383	57.924
LOC_Os01g13090	45.9253	45.2556	49.6529	43.5503	40.9076	40.4965	33.6077	40.9885	35.592	37.7855	33.9347	37.566
LOC_Os01g13100	15.1204	12.7855	11.7525	9.144	9.24343	7.3548	11.0676	12.4655	13.3361	7.87481	8.16628	8.37052
LOC_Os01g13120	0.755198	0.793666	0.681275	0.26581	0.459836	0.34821	0.638731	0.804919	0.956012	0.29948	0.307102	0.385603
LOC_Os01g13130	0.0842656	0.094104	0.08614	0.195987	0.234848	0.297157	0.202077	0.163581	0.151131	0.425965	0.166444	0.104502
LOC_Os01g13140	0	0.0326235	0	0	0	0	0	0	0	0	0	0
LOC_Os01g13150	5.66797	4.14721	4.81053	2.38811	2.12089	2.31751	4.00602	4.62452	3.87506	1.67649	2.35518	1.85809
LOC_Os01g13160	43.0231	42.3149	46.9886	47.0419	50.4168	46.1596	40.6653	44.4039	42.6319	48.526	49.7658	53.3316
LOC_Os01g13170	47.8795	38.2112	43.1897	31.3629	29.5321	25.5662	49.2368	52.3501	71.6357	40.0124	32.883	30.5957
LOC_Os01g13180	0.0376524	0.126175	0.269354	0.0749928	0	0.088477	0.180842	0.0974477	0.06754	0.084558	0.037188	0
LOC_Os01g13190	22.1935	18.4605	19.7806	14.6124	13.5211	14.1857	19.2195	19.455	21.1427	13.7603	14.5359	13.9874
LOC_Os01g13200	57.1784	50.866	57.4196	43.7236	44.6219	44.6659	44.6798	46.1176	47.9146	40.3318	42.1782	39.5544
LOC_Os01g13210	161.452	167.681	142.805	177.805	199.819	151.438	193.771	220.215	282.543	243.308	225.445	203.37
LOC_Os01g13229	0	0	0	0	0	0	0	0	0	0	0	0
LOC_Os01g13250	0	0	0	0	0	0	0	0	0	0	0	0
LOC_Os01g13260	1.29073	0.747198	0.96485	0.472931	0.477383	0.64892	0.722875	0.626147	0.74454	0.413526	0.592005	0.657957
LOC_Os01g13270	0.174187	0.0834402	0.025406	0.0329516	0.0792867	0.077857	0.029995	0.128765	0.111635	0.026391	0.092994	0
LOC_Os01g13280	4.59671	4.74676	4.27906	5.53357	5.07487	5.60075	2.97732	5.04386	4.64585	4.79832	5.31655	4.25975
LOC_Os01g13285	1.70281	2.50102	3.23819	0.989421	1.79619	0.68186	0	0	0	0.32585	0	0.348263
LOC_Os01g13300	0.259945	0.242172	0.176922	0.114671	0.0862841	0.135509	0.130709	0.224176	0.388767	0.09715	0.107	0.0268874
LOC_Os01g13310	0.084517	0	0	0.0280825	0.0672995	0	0.101336	0.10938	0.151581	0.047471	0.08347	0.0524065
LOC_Os01g13320	0.943422	1.05456	0.395205	0.112107	0.0578095	0.056762	0.379203	0.813648	1.06356	0.244156	0.143381	0.150112
LOC_Os01g13330	0	0	0	0	0	0	0	0	0	0	0	0
LOC_Os01g13340	3.98629	3.86788	2.71935	1.50213	2.20741	3.31046	3.99815	4.48754	4.1425	4.35453	1.54018	1.14558
LOC_Os01g13350	5.59995	4.22766	4.60533	4.48084	4.17732	4.32134	3.81405	4.06003	4.68959	3.49799	3.08341	2.78962
LOC_Os01g13360	0	0	0.073059	0.0315784	0	0.018654	0	0	0	0.053493	0	0
LOC_Os01g13370	55.2864	45.1942	47.4012	29.5117	35.3009	31.0964	50.3528	51.8857	59.491	37.3515	36.3626	34.9429
LOC_Os01g13380	0	0	0	0	0	0	0	0	0	0	0	0
LOC_Os01g13390	6.82757	3.34858	5.71395	4.78722	5.31204	3.0837	1.85501	3.21377	3.47769	2.67517	4.23933	3.6548
LOC_Os01g13404	2.15269	1.58843	2.01582	2.04021	1.83903	1.87075	1.54215	1.55429	1.52616	1.59383	2.12374	2.26628
LOC_Os01g13420	95.5308	90.6572	96.1745	86.8996	94.532	80.5921	115.797	110.997	166.978	112.818	107.807	88.0837
LOC_Os01g13430	10.3996	9.27477	8.10452	5.27894	4.93801	6.49726	6.1877	7.2734	6.84997	4.49794	4.78028	4.78439
LOC_Os01g13440	0	0	0	0	0	0	0	0	0	0	0	0
LOC_Os01g13450	0	0	0	0	0	0	0	0	0	0	0.091864	0
LOC_Os01g13460	32.8996	30.3991	24.4948	27.1764	28.2658	28.5713	29.7315	27.5439	31.0206	25.5729	26.2929	29.0141
LOC_Os01g13470	11.1793	10.0781	11.5516	8.99499	8.56146	9.14403	9.61381	9.528	8.58645	7.63402	9.14405	8.8005
LOC_Os01g13480	3.74278	1.82948	1.5364	4.655	3.72611	4.57863	0.803585	2.42144	2.81773	2.47559	4.95119	2.52895
LOC_Os01g13490	4.71381	3.67454	4.00101	1.62611	1.52259	2.82347	1.59848	2.47484	2.07353	1.44901	1.36145	1.65431
LOC_Os01g13500	0	1.18805	0	0	0	0	0	0	0	0	0	0
LOC_Os01g13510	0	0	0	0	0	0	0	0	0	0	0	0
LOC_Os01g13520	15.7945	12.0895	11.1522	5.54603	4.1086	5.68898	9.11938	12.7612	10.9381	3.92086	5.19315	4.71413
LOC_Os01g13530	3.33597	4.30656	4.22974	2.70617	3.16109	4.996	6.64855	4.5393	2.16722	4.29125	5.36903	4.78175
LOC_Os01g13540	22.0983	20.2075	18.8143	16.3917	16.8209	15.8621	17.2154	18.2623	21.939	15.6965	17.2962	15.4212
LOC_Os01g13550	4.08587	3.88461	4.85001	6.87137	8.39014	7.1612	4.18795	5.42331	4.54661	8.36273	7.94128	10.0421
LOC_Os01g13560	2.9801	13.9168	18.2363	19.6692	34.7194	31.2799	35.1138	25.7158	9.52927	51.1437	30.802	46.5517
LOC_Os01g13570	0.177508	0.19821	0.226854	0.354039	0.282681	0.173922	0.106309	0.344566	0.159169	0	0.175274	0.0550288
LOC_Os01g13590	0	0	0	0	0	0	0	0	0	0	0	0
LOC_Os01g13600	0	0	0	0	0	0	0	0	0	0	0	0
LOC_Os01g13610	3.33106	2.65747	2.594	2.52848	2.87367	2.73397	13.1337	8.7754	4.01873	6.27962	2.66327	5.65613
LOC_Os01g13620	0.0401164	0.0149559	0.054579	0.0441662	0.0426185	0.041789	0.03236	0	0.012003	0.044943	0.052848	0
LOC_Os01g13630	0	0	0.049407	0	0	0	0	0	0	0	0	0
LOC_Os01g13640	0	0.127942	0.236216	0.0775968	0.274295	0	0	0	0.102887	0	0	0.284364
LOC_Os01g13650	0	0	0.311117	0	0	0	0	0	0	0.344554	0	0.367504
LOC_Os01g13660	49.5369	40.4978	44.3481	25.2295	24.9932	21.0069	40.2691	44.0543	49.1892	28.0413	27.7319	25.6929
LOC_Os01g13670	0	0	0	0	0	0	0	0	0	0	0	0
LOC_Os01g13680	0	0	0	0	0	0	0	0	0	0	0	0
LOC_Os01g13690	57.2443	65.8599	59.1316	69.7525	48.0796	52.6617	40.2635	48.1515	38.895	44.0847	60.3389	50.1843
LOC_Os01g13700	46.2001	42.7979	43.2649	28.5034	27.5083	32.3482	42.7297	41.9387	44.8705	29.0387	25.7947	24.9495
LOC_Os01g13710	0.0401893	0.0224667	0.082052	0.0265849	0.0320174	0.031421	0	0.0519869	0.036065	0	0	0
LOC_Os01g13720	13.6744	13.0201	11.5386	7.13345	6.07322	10.1734	9.92337	14.1301	11.4606	6.98017	6.63765	8.52687
LOC_Os01g13730	41.0677	33.2102	34.4283	28.3784	28.682	25.0735	32.265	34.757	43.4219	26.4894	26.2417	24.3427
LOC_Os01g13740	0.0912653	0.151634	0.138488	0.393884	0.0540275	0.070717	0.027273	1.16967	0.446453	0.481137	0.960712	0.0561178
LOC_Os01g13760	5.24691	5.19437	7.50349	7.41318	8.5993	7.40398	6.31713	6.57648	5.51186	9.53235	8.98241	8.76571
LOC_Os01g13770	72.3639	62.7553	72.1644	64.29	63.2868	61.3846	53.5028	63.1885	60.5743	54.0337	64.534	51.6458
LOC_Os01g13780	0	0	0	0.0570231	0.0683178	0.100861	0	0	0	0	0.042367	0.0531987
LOC_Os01g13800	16.4837	23.6778	21.1654	13.2426	13.7145	20.3861	16.8817	16.8447	11.2769	12.2511	12.6527	17.1523
LOC_Os01g13810	0	0	0	0	0	0	0	0	0	0	0	0
LOC_Os01g13820	0	0	0	0	0	0	0	0	0	0	0	0
LOC_Os01g13830	0	0	0	0	0	0	0	0	0	0	0	0
LOC_Os01g13840	0	0	0	0	0	0	0	0	0	0	0	0
LOC_Os01g13850	0	0	0	0	0	0	0	0.117504	0	0	0	0
LOC_Os01g13860	0	0	0	0	0	0	0	0	0	0	0	0
LOC_Os01g13870	0.0415153	0	0	0	0.0330585	0	0	0.0537271	0	0	0	0
LOC_Os01g13880	0	0	0.184818	0	0	0.070987	0	0	0	0	0	0
LOC_Os01g13890	0	0	0	0	0	0	0	0	0	0	0	0
LOC_Os01g13900	0	0	0	0	0	0	0	0	0	0	0	0
LOC_Os01g13910	0.147454	0	0.050267	0	0	0.038546	0	0.190859	0.176266	0.05525	0	0
LOC_Os01g13920	0	0.288213	0	0	0	0	0	0	0	0	0	0
LOC_Os01g13930	16.3804	18.5511	14.4312	12.8614	14.6898	12.5987	21.5763	22.5496	26.8537	19.1666	15.2392	15.8724
LOC_Os01g13940	2.33557	1.71326	2.33515	1.36913	1.25971	1.27496	1.81878	1.95135	2.03014	1.0368	1.03345	1.23796
LOC_Os01g13950	0.49353	1.31886	0.911392	0.66373	0.314011	0.233458	1.04661	0.895293	0.353415	0.334411	0.097404	0.122118
LOC_Os01g13960	0	0	0	0	0	0	0	0	0	0	0	0
LOC_Os01g13970	0	0	0	0	0	0	0	0	0	0	0	0
LOC_Os01g13980	0	0	0	0	0	0	0	0	0	0	0	0
LOC_Os01g13990	0	0	0	0	0	0	0	0	0	0	0	0
LOC_Os01g14000	0	0	0	0	0	0	0	0	0	0	0	0
LOC_Os01g14010	2.35993	1.9978	2.45628	1.54682	1.40541	1.5589	1.57543	1.89693	1.52137	1.59289	1.81075	1.05218
LOC_Os01g14020	13.6049	11.8205	12.0601	6.464	6.68667	7.93958	11.3489	12.2904	10.3355	5.63118	6.69694	8.01899
LOC_Os01g14030	0	0	0.044349	0	0	0	0	0	0	0.048737	0	0
LOC_Os01g14040	13.5708	12.1127	12.3455	7.88555	7.1053	7.67186	8.6292	13.5092	12.703	7.46561	7.9204	9.19319
LOC_Os01g14050	26.3222	32.8755	38.2406	57.4942	61.9317	54.0966	33.8488	33.0768	24.8258	55.248	62.0168	54.0407
LOC_Os01g14060	0	0	0.079663	0.104109	0	0.061163	0	0	0	0	0	0
LOC_Os01g14070	45.4874	40.8147	40.6692	36.7993	43.9897	41.8998	38.596	42.5073	39.0999	53.9562	45.4949	48.3532
LOC_Os01g14080	6.044	6.6415	4.74996	2.86352	2.75067	2.33995	6.66842	7.3048	8.13228	3.05644	3.64098	3.62554
LOC_Os01g14090	4.84457	4.03848	5.84955	4.04237	3.88026	7.24547	2.06391	2.14691	1.56091	3.06242	2.53823	3.55399
LOC_Os01g14100	12.0173	10.4073	13.5359	28.3863	28.3805	28.749	8.55589	8.90686	7.12265	23.1989	25.4471	25.485
LOC_Os01g14110	11.4467	10.2155	11.8614	10.1132	12.3649	10.738	10.4028	8.81713	8.50373	13.5486	9.69601	10.8175
LOC_Os01g14120	0	0	0	0	0	0	0	0	0	0	0	0
LOC_Os01g14130	1.4455	0.940764	0.739677	0.803493	1.19852	0.331027	1.00534	0.935725	1.13356	0.474407	0.47574	0.298543
LOC_Os01g14140	55.9892	47.584	45.9231	16.5672	18.5245	24.6811	40.1968	43.561	44.4192	22.2806	16.096	24.7668
LOC_Os01g14160	0	0	0	0	0	0	0	0	0	0	0	0
LOC_Os01g14170	0	0	0	0	0	0	0	0	0	0	0	0
LOC_Os01g14180	0	0	0	0.0259959	0	0.030666	0	0	0	0	0	0
LOC_Os01g14190	0	0	0	0	0	0	0	0	0	0	0	0
LOC_Os01g14200	0	0.0195869	0.017854	0.00769726	0.0139506	0.00911	0.007077	0	0.005239	0	0.005766	0.0144955
LOC_Os01g14210	0	0	0	0	0	0	0	0	0	0	0	0
LOC_Os01g14220	0.186022	1.00467	0.411723	0.184996	0.148162	0.145604	0.298441	0.200571	0.055625	0	0.091874	0.153869
LOC_Os01g14230	0.31452	1.05258	0.257553	0.0839648	0	0	0	0.65156	0.112743	0	0	0
LOC_Os01g14240	0	0	0	0	0	0	0	0	0	0	0	0
LOC_Os01g14250	0	0	0	0	0	0	0	0	0	0	0	0
LOC_Os01g14260	0	0	0	0	0	0	0	0	0	0	0	0
LOC_Os01g14270	0	0	0	0	0	0	0	0	0	0	0	0
LOC_Os01g14280	0	0	0	0	0	0	0	0	0	0	0	0
LOC_Os01g14290	0	0	0	0	0	0	0	0	0	0	0	0
LOC_Os01g14300	0	0	0	0	0	0	0	0	0	0	0	0
LOC_Os01g14310	0	0	0	0	0	0	0	0	0	0	0	0
LOC_Os01g14320	0	0	0	0	0	0	0	0	0	0	0	0
LOC_Os01g14330	0	0	0	0	0	0	0	0	0	0	0	0
LOC_Os01g14340	0	0	0	0	0	0	0	0	0	0	0	0
LOC_Os01g14360	0	0	0	0	0	0	0	0	0	0	0	0
LOC_Os01g14370	8.6624	8.00163	7.86302	8.09246	8.37135	8.05325	6.91424	6.90105	7.23757	6.42359	7.79346	6.9872
LOC_Os01g14380	0	0	0	0	0	0	0	0	0	0	0	0
LOC_Os01g14390	0	0	0	0	0	0	0	0	0	0	0	0
LOC_Os01g14400	0	0	0	0	0	0	0	0	0	0	0	0
LOC_Os01g14410	186.963	154.35	168.157	87.0538	93.1493	47.6442	144.219	155.458	118.257	97.0042	117.351	95.1923
LOC_Os01g14420	4.1381	4.11808	4.9594	6.74333	7.01028	7.16027	4.92365	4.86807	3.03659	7.26549	6.72515	7.55926
LOC_Os01g14430	0.752918	0.628909	0.193054	0.0632246	0	0.148327	1.66557	0.853563	2.52769	0.318718	0.278639	0
LOC_Os01g14440	86.5164	103.019	74.8984	47.5222	43.6459	51.6866	98.0886	105.811	120.87	61.7707	58.6321	58.4986
LOC_Os01g14450	0	0	0	0	0	0.009755	0	0	0	0	0	0
LOC_Os01g14460	0	0.0789045	0.072467	0.425734	0.90098	1.05681	0	0	0	0.557914	0.48899	0.613535
LOC_Os01g14470	0	0	0	0	0	0	0	0	0	0	0	0
LOC_Os01g14490	0.0180387	0	0	0.0119273	0	0.0141	0	0	0	0	0	0
LOC_Os01g14510	0.309841	0.283311	0.345221	1.41844	0.964748	1.05795	0.033923	0.0728845	0.050541	0.568804	0.556481	1.08352
LOC_Os01g14514	0	0	0	0	0	0	0	0	0	0	0	0
LOC_Os01g14520	39.9636	28.0229	26.3235	8.14268	5.02874	6.01013	30.143	27.8153	30.8583	7.74105	10.438	8.46955
LOC_Os01g14530	5.1187	5.34334	5.37476	2.4979	2.87261	3.04177	4.06179	4.07867	3.58706	2.58583	2.00848	2.11388
LOC_Os01g14540	1.12171	3.51734	1.91247	0.640416	0.722891	2.30498	2.04227	2.28177	3.73482	0.780861	0.632933	2.38357
LOC_Os01g14550	48.2276	38.411	55.5687	46.728	38.8689	40.3174	42.1492	41.5269	37.3337	43.2926	48.803	46.5017
LOC_Os01g14570	0	0	0	0	0	0	0	0	0	0	0	0
LOC_Os01g14580	19.1292	18.6737	19.6944	10.6175	10.6254	12.6919	18.441	18.4399	18.1728	10.3339	11.1213	12.7838
LOC_Os01g14590	36.1515	23.7082	33.5686	25.2303	19.7394	19.4314	22.7222	23.4105	23.348	17.2127	17.7046	19.6502
LOC_Os01g14610	9.69665	8.3179	9.89564	5.5263	6.55078	5.34765	9.59044	9.98835	10.4303	7.30157	7.04862	7.64908
LOC_Os01g14620	0	0	0	0	0	0	0	0	0	0	0	0
LOC_Os01g14630	9.21168	11.5968	4.66841	0.701813	0.481038	1.36028	3.03709	5.61819	5.72228	0.296743	0.223725	0.515104
LOC_Os01g14640	0.673608	0.124918	0.576395	0.529957	0.535576	0.35456	0.395153	0.873089	0.602697	0.253896	0.443063	0.416451
LOC_Os01g14650	6.26074	13.1238	13.7569	26.5861	27.3038	55.5773	12.3551	9.93696	6.49052	27.4295	27.5775	32.1204
LOC_Os01g14660	11.7839	18.4413	13.5128	4.65013	4.90537	4.72702	32.9409	18.0923	31.3155	4.92574	6.54777	2.22256
LOC_Os01g14670	173.483	180.865	190.746	118.255	130.316	122.863	223.294	197.885	216.355	124.52	133.2	110.526
LOC_Os01g14690	114.229	104.382	108.451	91.7975	92.2657	94.0197	99.2188	113.104	110.8	89.8771	97.1249	96.3796
LOC_Os01g14700	2.40248	2.17445	1.35447	0.150491	0	0	1.24109	0.851112	0.389516	0	0.430175	0.537631
LOC_Os01g14720	10.1692	10.3545	15.7103	15.4291	12.9126	12.7471	12.3978	12.4656	10.0825	16.7116	19.2451	15.1096
LOC_Os01g14730	0	0	0	0	0	0	0	0	0	0	0	0
LOC_Os01g14750	26.4744	12.8024	21.5817	35.6008	34.9287	32.1508	29.891	20.5663	17.059	59.5243	31.6786	55.7729
LOC_Os01g14760	0	0	0	0	0	0	0	0	0	0	0	0
LOC_Os01g14770	0	0.00691439	0	0.0244571	0	0.014473	0	0	0	0.006919	0.012213	0.0153512
LOC_Os01g14780	0	0	0	0	0	0	0	0	0	0	0	0
LOC_Os01g14790	14.4947	9.46147	11.0794	7.70248	7.9948	7.27223	12.1907	12.6922	13.2601	10.1514	9.20443	9.98706
LOC_Os01g14800	0	0	0	0	0	0	0	0	0	0	0	0
LOC_Os01g14810	12.5136	11.3503	12.6324	9.2923	9.29569	10.1069	9.35667	9.82439	9.99025	8.49407	8.78042	8.28513
LOC_Os01g14820	7.77394	7.11962	7.22073	5.75606	5.11233	5.6448	6.45375	7.5505	8.58334	5.32325	5.1676	5.1096
LOC_Os01g14830	13.7264	11.8818	12.5208	7.29733	6.41014	9.00491	11.1377	11.4383	11.5059	7.90694	6.88526	7.93414
LOC_Os01g14840	8.44291	7.9103	11.0847	8.56726	7.29294	7.34943	7.55976	9.3114	5.74268	7.4108	8.72759	7.96574
LOC_Os01g14850	0.0567688	0	0.058086	0.0756785	0.0903799	0	0	0.0734917	0	0	0.336323	0
LOC_Os01g14860	108.699	105.846	102.995	53.8245	50.2432	61.5039	99.2856	107.701	90.4013	49.3675	53.1051	54.7435
LOC_Os01g14870	6.44984	6.23378	5.4602	3.77382	3.3092	3.86513	4.75725	6.35258	5.91666	3.48787	3.38646	2.73982
LOC_Os01g14880	4.008	10.2748	7.45106	2.47778	2.50135	0	6.44908	9.30047	3.2925	4.35087	3.34007	4.42
LOC_Os01g14890	0	0.0900075	0	0.0535331	0.0320874	0.031571	0	0	0.036137	0	0	0
LOC_Os01g14900	0	0	0	0.0172489	0	0	0.125544	0.168466	0.186935	0.029212	0.077181	0.03232
LOC_Os01g14910	0	0	0	0	0	0	0	0	0	0	0	0
LOC_Os01g14920	4.80199	4.91936	4.32389	5.09597	4.56025	5.17962	3.90662	3.53505	4.81948	3.95981	3.82871	3.49633
LOC_Os01g14926	0.0303612	0.0678538	0.031014	0	0.0241823	0	0.036539	0	0.027237	0.136274	0.02999	0.0753422
LOC_Os01g14932	25.209	22.1719	25.0744	20.9205	21.0479	22.9216	20.0871	20.8715	22.1527	17.7848	20.841	18.022
LOC_Os01g14940	0	0	0	0	0	0	0	0.201568	0	0	0	0
LOC_Os01g14950	122.447	103.188	103.596	87.111	82.8666	75.7027	109.07	111.581	122.187	88.996	87.2972	82.9633
LOC_Os01g14960	1.55762	1.27879	0.796324	0.974935	0.729539	1.11337	0.932757	0.9487	1.31448	0.875172	0.723882	0.511248
LOC_Os01g14970	0.662397	0.43521	1.15488	1.44904	1.98586	1.73989	0.841803	1.21016	0.803737	1.61903	1.15451	1.01489
LOC_Os01g14980	28.6335	22.982	21.5118	17.222	17.2548	14.9537	22.3739	29.6673	28.5215	18.2425	19.4463	20.2349
LOC_Os01g14990	3.84642	7.20174	4.31126	2.96058	2.94534	2.62464	6.89574	7.51879	5.39641	2.94329	1.79109	2.51682
LOC_Os01g15000	10.6675	15.2655	21.8102	77.9935	95.6203	87.3826	21.9494	14.5523	14.7917	116.324	103.359	112.036
LOC_Os01g15010	197.534	184.279	210.302	327.007	338.512	281.634	220.871	234.332	205.574	356.433	344.124	317.125
LOC_Os01g15020	41.4984	44.5688	53.2845	59.4867	61.1142	56.9752	53.6309	49.8578	45.3953	60.0664	69.0633	62.2388
LOC_Os01g15029	240.027	206.414	211.571	186.918	190.639	187.373	194.617	213.633	186.819	188.32	200.721	219.997
LOC_Os01g15039	0.950366	0.691821	1.24105	0.643546	0.651449	0.743173	0.746714	0.543223	0.594972	0.421279	0.567686	0.57608
LOC_Os01g15060	0.505268	0.787538	0.207379	0	0.0803656	0	0.83279	0.52379	1.71852	0	0.099717	0.375029
LOC_Os01g15070	0	0	0	0	0	0	0	0	0	0	0	0
LOC_Os01g15080	0	0	0	0	0	0	0	0	0	0	0	0
LOC_Os01g15090	0	0	0	0	0	0	0	0	0	0	0	0
LOC_Os01g15100	13.9772	7.8453	9.9283	7.11319	4.4657	6.62878	11.7014	6.87881	9.18538	6.20431	6.81052	9.1189
LOC_Os01g15110	51.7882	53.1045	55.8276	61.1252	64.7019	57.5342	56.5787	60.2338	52.5076	65.2539	63.602	66.0322
LOC_Os01g15120	21.9169	19.2622	22.2806	15.2784	17.5773	14.9737	20.6055	24.3321	30.8981	20.7657	16.7251	14.5818
LOC_Os01g15130	0	0.0426621	0.078068	0	0	0	0	0	0	0.042889	0	0
LOC_Os01g15150	0	0	0	0	0	0	0	0	0	0	0	0
LOC_Os01g15170	1.80237	0.924311	0.285201	0.188021	0.110167	0.548831	0.322715	0.719213	0.37183	0.314314	0.273464	0.51371
LOC_Os01g15180	0	0	0	0	0	0	0	0	0	0	0	0
LOC_Os01g15190	0	0	0	0	0	0	0	0	0	0	0	0
LOC_Os01g15200	0	0	0	0	0	0	0	0	0	0	0	0
LOC_Os01g15210	0	0	0.094297	0.092001	0	0	0	0	0.082689	0	0	0
LOC_Os01g15220	0.860946	0.683869	0.758264	0.498759	0.782127	0.486085	0.719134	1.11616	1.87012	0.417641	0.485307	0.608032
LOC_Os01g15229	0	0.350513	0.080552	0.31585	0.312761	0.247392	0.093199	0	0	0.088616	0.077602	0.0973458
LOC_Os01g15240	0	0	0	0	0	0	0	0.12303	0	0	0	0
LOC_Os01g15250	0.0383664	0	0	0	0	0	0	0.0496485	0	0	0	0
LOC_Os01g15260	26.8337	21.4517	23.7785	24.3047	23.2842	26.8533	21.1027	21.4548	20.5086	23.4892	22.5934	22.8758
LOC_Os01g15270	863.034	904.28	1153.58	1823.4	1951.72	1872.86	1406.74	1416.3	1707.11	3626.42	1944.6	1970.81
LOC_Os01g15280	0.0500622	0.0279786	0.076681	0.0662992	0.0797571	0.07832	0.150877	0	0.134754	0.084221	0.098909	0.155324
LOC_Os01g15290	0.516599	0.767463	0.353035	0.404204	0.684966	0.406735	0.509159	0.446123	0.53971	0	0.509877	0.106549
LOC_Os01g15300	2.267	1.99325	2.84801	2.33704	2.21351	2.29318	1.82353	1.69482	1.85841	1.71761	2.08449	1.70845
LOC_Os01g15310	71.0029	54.4362	58.172	54.4556	55.8266	45.7178	58.6216	56.85	77.2095	55.7326	48.1129	49.4611
LOC_Os01g15320	43.8778	53.8576	49.0204	30.8863	30.1409	40.33	32.9434	40.5197	32.5663	26.7204	30.0753	33.0705
LOC_Os01g15330	0	0	0	0	0	0	0	0	0	0	0	0
LOC_Os01g15340	52.0651	33.1923	46.636	61.1671	47.1038	54.6345	31.4106	33.9263	27.1483	40.6965	46.8916	51.3503
LOC_Os01g15350	28.2238	23.7926	24.1013	18.3174	19.4976	19.0711	21.0648	25.4232	26.9172	16.398	18.3375	16.9286
LOC_Os01g15370	0	0	0	0	0	0	0	0	0	0	0	0
LOC_Os01g15380	0	0.0233836	0	0	0	0.032707	0	0	0	0	0	0.0778853
LOC_Os01g15390	5.62827	3.27181	3.75745	1.85629	1.88881	2.66218	5.23549	4.45505	5.33839	2.40457	2.848	2.82604
LOC_Os01g15399	0	0	0	0	0	0	0	0	0	0	0	0
LOC_Os01g15410	0	0	0	0	0	0	0	0	0	0	0	0
LOC_Os01g15420	0	0	0	0	0	0	0	0	0	0	0	0
LOC_Os01g15438	0	0	0	0	0	0	0	0	0	0	0	0
LOC_Os01g15448	0.468498	0.730506	0.672692	0.440582	0.149058	0	0.663375	0.606994	0.167772	0.211533	0.369882	0.347845
LOC_Os01g15460	20.7702	18.5123	20.9456	19.1538	18.4726	22.6353	13.8262	16.1732	14.2091	14.2043	15.724	15.9764
LOC_Os01g15470	16.1053	18.6427	30.505	43.6994	46.226	48.5602	23.4187	24.0223	15.0229	45.8821	44.1839	44.4785
LOC_Os01g15480	2.44221	1.96496	2.32846	0.874162	0.928125	1.46708	0.807954	0.996108	0.876948	0.631168	0.714648	0.816549
LOC_Os01g15490	12.788	11.7849	12.9009	12.0594	11.9448	12.2653	9.93564	11.6006	11.3009	12.0308	11.8053	11.1058
LOC_Os01g15510	0	0	0	0	0	0	0	0	0	0	0	0
LOC_Os01g15520	3.45814	1.16645	1.72082	1.62278	1.08332	0.744043	0.369688	0.679015	0.750264	0.355233	0.103401	0.388842
LOC_Os01g15530	0.306959	0.369525	0.675058	0.343875	0.583098	0.535555	0.370209	0.30546	0.254244	0.264788	0.279912	0.322362
LOC_Os01g15540	2.42343	2.19448	2.69877	1.43083	1.10096	1.59716	2.03134	1.86535	2.0849	0.69602	0.910182	0.472365
LOC_Os01g15550	0.215513	0.240302	0.147149	0.528378	0.628835	0.564742	0.256026	0	0.193077	0.728307	0.638258	1.06773
LOC_Os01g15560	1.02612	0.283103	0.265717	0	0	0	0.865064	0	0.913926	0	0	0.94558
LOC_Os01g15570	0	0	0	0	0	0	0	0	0	0	0	0
LOC_Os01g15580	0.918419	0.900382	0.989596	1.06954	1.1183	1.28146	0.699891	0.880818	0.648436	0.728137	0.907458	0.820141
LOC_Os01g15590	0	0	0	0	0	0	0	0	0	0	0	0
LOC_Os01g15600	56.8853	46.8869	49.6963	35.6534	33.0415	27.6299	46.5018	49.6927	49.6631	32.9299	35.8325	32.3208
LOC_Os01g15610	1617.99	1185.81	1311.03	838.945	797.486	735.902	895.91	1096.69	1007.32	621.763	754.292	693.548
LOC_Os01g15620	0	0	0	0	0	0	0	0	0	0	0	0
LOC_Os01g15630	47.0181	42.2455	45.166	40.6354	40.7048	40.6111	38.8607	43.962	42.5796	42.448	45.9993	44.7142
LOC_Os01g15640	86.8561	77.6752	71.7763	110.415	107.858	98.6088	70.2791	76.9778	106.693	98.6362	123.386	127.323
LOC_Os01g15650	0.0346645	0.019381	0	0.0229172	0	0.027093	0	0	0	0	0.017124	0
LOC_Os01g15660	1.98795	1.6338	1.62646	0.823676	0.812307	1.00013	1.65091	1.9407	2.51906	0.752924	1.22371	1.33158
LOC_Os01g15680	0.12511	0.0696606	0	0	0.0497015	0.04904	0	0	0	0	0.123529	0
LOC_Os01g15690	0	0.0108655	0.009909	0	0	0	0.011766	0	0.017439	0	0	0
LOC_Os01g15700	0	0	0	0	0	0	0	0	0	0	0	0
LOC_Os01g15709	0.0378537	0.0422828	0	0	0	0.059301	0	0	0	0	0	0.0469526
LOC_Os01g15720	0	0	0	0	0	0	0	0	0	0	0	0
LOC_Os01g15740	0	0	0	0	0	0	0	0	0	0	0	0
LOC_Os01g15750	0	0	0	0	0	0	0	0	0	0	0	0
LOC_Os01g15760	0	0	0	0	0	0.006385	0	0	0	0	0	0.0101548
LOC_Os01g15770	7.93233	13.4994	7.12274	4.37692	5.58387	6.52374	7.58257	7.01171	10.0607	4.29486	4.72868	4.07778
LOC_Os01g15780	13.627	10.3124	9.41737	8.95594	9.51013	9.11731	11.2539	10.6881	11.2654	8.82454	7.32553	7.87721
LOC_Os01g15790	8.38373	6.68101	7.15799	4.3033	3.8641	3.53202	5.54698	5.37829	6.82018	3.82139	3.86264	3.58664
LOC_Os01g15800	0	0	0	0	0	0	0	0	0	0	0	0
LOC_Os01g15810	27.2472	29.6486	29.2044	22.4758	25.0553	30.4583	13.3996	14.5486	12.8484	20.4286	19.1229	17.8658
LOC_Os01g15830	352.736	402.654	354.208	260.65	262.049	378.401	211.092	208.133	212.549	162.217	192.473	217.138
LOC_Os01g15840	0.265373	0.175396	0.196916	0.223046	0.230672	0.235565	0.233618	0.358814	0.227377	0.175659	0.166854	0.134804
LOC_Os01g15850	7.72259	6.28856	7.28792	5.8597	6.75006	5.99453	7.98853	7.83294	8.30694	6.5006	6.46438	5.52123
LOC_Os01g15860	1.62669	1.75426	2.3862	5.6523	5.21903	5.09544	1.4405	1.39011	1.65557	4.39381	5.26637	5.01316
LOC_Os01g15880	0.131703	0	0.033639	0.262057	0.236011	0.231993	0.079188	0.0852058	0.11814	0.07391	0.292699	0.0816971
LOC_Os01g15890	0.0715171	0.199921	0.091245	0.401933	0.356111	0.279501	0.043205	0.0462532	0.048137	0.280547	0.229631	0.244152
LOC_Os01g15900	35.7414	31.1208	42.6182	56.4742	47.2084	39.2113	31.0926	35.9263	35.5219	44.7702	65.9033	54.7905
LOC_Os01g15910	0.0424583	0.0237337	0.065018	0.0561848	0.0338242	0.033199	0.051246	0.0274617	0.209551	0.023801	0.062918	0.0790517
LOC_Os01g15920	61.2763	56.3948	51.652	40.7476	41.493	16.6971	47.5535	47.6316	56.7675	28.3314	22.6313	64.2214
LOC_Os01g15934	0	0	0	0	0	0	0	0	0	0	0	0
LOC_Os01g15950	1.53956	0	1.55069	0	0	0	1.40444	0	2.65205	0	0	0
LOC_Os01g15960	0	0	0	0	0	0	0	0	0	0	0	0
LOC_Os01g15970	114.602	121.067	109.325	47.2598	49.7146	57.1764	97.1934	110.287	136.811	73.5108	63.9631	66.5971
LOC_Os01g15979	90.8325	70.9271	74.3952	58.2775	63.4334	48.2497	81.1358	96.2166	102.722	64.5013	67.6435	72.3486
LOC_Os01g15990	0.759371	1.69776	0.892796	0.50262	0.568263	0.683855	0.610677	0.863274	1.52796	0.490263	0.431917	0.199923
LOC_Os01g16000	27.3295	27.5893	24.641	29.8746	29.3949	30.2914	21.7405	25.7927	23.5582	23.6545	29.278	30.1681
LOC_Os01g16010	14.1211	11.7437	15.0831	9.77272	10.4051	11.5879	11.2567	13.2334	13.7169	12.7541	9.97494	10.3864
LOC_Os01g16020	3.53436	2.41149	2.04489	1.24427	0.772262	1.37102	3.01051	2.63048	2.35687	1.15829	0.926848	0.814937
LOC_Os01g16030	99.8278	91.0937	85.1297	39.7049	41.3195	64.5296	53.2571	66.713	57.5327	34.2364	41.2998	41.0179
LOC_Os01g16040	11.5085	9.39987	9.73939	6.25107	5.41638	5.16779	7.73581	7.6461	7.09261	3.63743	4.60454	5.36738
LOC_Os01g16050	0.257944	0.216376	0.236875	0.187412	0.226079	0.130983	0.202897	0.116764	0.277836	0.101139	0.0892	0.144128
LOC_Os01g16060	0.791692	0.551277	0.792666	0.315857	0.214228	0.291802	0.632273	0.637572	0.429026	0.200849	0.250892	0.278192
LOC_Os01g16070	2.40071	2.18367	2.08455	0.283799	0.314684	1.28438	0.432401	5.2085	2.48322	0.926859	0.391873	0.48821
LOC_Os01g16080	6.21503	5.01243	5.16239	4.53252	4.39896	4.32974	5.69076	5.47403	5.57316	4.94577	5.41334	4.17474
LOC_Os01g16090	26.5678	23.3898	25.4852	23.6735	23.4615	23.3264	23.5907	25.0554	22.2744	25.2511	21.982	25.2279
LOC_Os01g16100	3.42416	2.97535	3.03924	1.83585	1.21202	1.94996	2.82679	2.8643	3.31956	1.70835	2.11809	1.75919
LOC_Os01g16110	12.2826	11.2265	12.9835	7.84045	8.40222	8.89677	11.9999	11.9791	11.6607	7.21717	8.49125	8.6296
LOC_Os01g16120	1.00176	1.6769	1.19575	4.45047	4.1645	5.24109	1.12964	1.00864	0.648513	4.38179	2.80262	4.20772
LOC_Os01g16124	0	0.0177863	0	0	0	0	0	0	0.014275	0	0	0
LOC_Os01g16130	0.0481068	0.0268871	0.02456	0.0318483	0	0	0	0	0	0	0.023762	0
LOC_Os01g16140	0	2.65998	0	3.8669	1.94068	1.96632	2.48078	0	7.46852	0	0	3.34499
LOC_Os01g16146	20.4089	20.7335	19.9056	8.18341	7.50559	10.8651	22.3452	19.6438	23.6659	8.63445	7.07509	7.12973
LOC_Os01g16152	34.854	29.1497	30.3537	21.73	23.1686	18.9376	33.1719	33.9059	32.512	23.8858	23.6335	22.9298
LOC_Os01g16160	0	0	0	0	0	0	0	0	0	0	0	0
LOC_Os01g16170	8.73887	10.4482	14.6028	15.7818	15.7318	15.4826	9.52301	9.94229	6.20972	12.6063	9.1963	10.6745
LOC_Os01g16180	10.3674	7.97917	10.6843	10.0888	9.3806	10.3825	8.83284	8.03031	9.11743	8.47316	7.04528	6.94675
LOC_Os01g16190	131.865	129.373	143.03	113.194	119.535	132.166	122.221	123.128	128.331	129.73	123.817	128.662
LOC_Os01g16200	1.55429	0.891342	0.730014	0.558288	0.669007	0.625462	2.4682	2.28333	2.4486	1.2269	0.580826	0.989826
LOC_Os01g16210	7.62504	6.44251	6.66273	6.40246	7.29905	6.93322	7.20647	6.44201	6.90921	7.05484	5.61889	5.73313
LOC_Os01g16220	3.79671	3.48039	3.42363	2.41817	2.57519	3.48205	3.2135	3.10853	3.64556	2.26314	2.08027	3.12837
LOC_Os01g16230	0.273989	0.611843	0.606985	0.546616	0.218157	0.930767	0.875099	0.354614	0.737015	0.359198	0.180387	0.283113
LOC_Os01g16240	256.809	216.272	193.47	160.835	168.713	188.076	203.227	200.907	211.123	168.991	170.069	185.672
LOC_Os01g16250	0	0	0	0.172527	0.0682229	0.067517	0.202878	0.111089	0	0.386915	0.423207	0.318465
LOC_Os01g16260	8.79745	7.60407	8.34499	7.86521	8.83466	5.92289	10.7015	9.01969	10.3466	10.817	9.22125	9.10258
LOC_Os01g16270	0	0	0	0	0	0	0	0	0	0	0	0
LOC_Os01g16280	0	0	0	0	0	0	0	0	0	0	0	0
LOC_Os01g16290	5.84977	4.36098	4.7626	2.01604	2.04484	3.02182	3.86769	4.03111	3.67956	2.12454	1.99234	2.60701
LOC_Os01g16300	0	0	0	0	0	0	0	0	0	0	0	0
LOC_Os01g16310	0.819838	0.916863	0.441132	0.206844	0.154395	0.163065	0.847274	0.771187	0.655564	0.217128	0.250364	0.148057
LOC_Os01g16320	0	0	0	0	0	0	0	0	0	0	0	0
LOC_Os01g16330	26.8553	28.4441	34.7726	36.9376	35.7469	36.0328	33.1987	30.8858	26.031	39.1547	38.9787	41.9346
LOC_Os01g16340	2.47696	1.55887	1.74974	1.07803	0.717179	0.564849	2.10408	1.98177	2.54406	0.75906	0.578186	0.725969
LOC_Os01g16350	23.7014	24.924	28.1742	52.5732	55.1246	53.4527	28.7127	27.7679	29.7624	55.0314	44.345	42.6279
LOC_Os01g16354	12.3855	12.187	12.6658	11.7168	11.2522	12.6029	12.5683	12.0985	13.3789	10.7473	12.3614	11.1089
LOC_Os01g16360	0	0	0	0	0	0	0	0	0	0	0	0
LOC_Os01g16370	0.569124	0.335493	0.300944	0.376806	0.369965	0.247428	0.32279	0.310192	0.473279	0.261785	0.194258	0.115644
LOC_Os01g16380	0	0.265414	0.365162	0.0793246	0.0946754	0.04669	0.212767	0.307974	0	0.133828	0	0.0736979
LOC_Os01g16390	0.139744	0.277826	0.158458	0.0820909	0.0618556	0.036401	0.131421	0.180748	0.097552	0.086995	0.092044	0.096388
LOC_Os01g16400	0.918537	1.50659	0.812391	0.657586	0.622064	0.574212	0.88857	0.990042	1.14044	0.343083	0.484005	0.418152
LOC_Os01g16414	6.06018	4.75669	4.90175	3.71302	3.73927	3.85852	4.79151	4.68806	4.6713	3.24247	3.26297	2.77308
LOC_Os01g16430	99.1241	98.1068	103.744	136.46	142.982	130.314	124.53	122.073	113.675	148.381	143.817	133.182
LOC_Os01g16440	0	0	0	0	0	0	0	0	0	0	0	0
LOC_Os01g16450	92.0802	93.591	73.9536	16.3607	11.9532	17.2779	64.8623	70.3421	73.0927	11.8982	11.3916	14.7925
LOC_Os01g16460	1.32181	1.12671	1.75259	0.624652	0.742397	0.36698	1.2908	1.20844	1.95007	0.438177	0.230253	0.673963
LOC_Os01g16470	0	0	0	0	0	0	0	0.030597	0	0	0	0
LOC_Os01g16480	0	0	0	0	0	0	0	0	0	0	0	0
LOC_Os01g16490	0	0	0	0	0	0	0	0	0	0	0	0
LOC_Os01g16500	0	0	0	0	0	0	0	0	0	0	0	0
LOC_Os01g16510	8.67441	8.27315	9.37722	5.40749	6.07947	5.73743	6.33208	9.53116	7.21088	6.39653	6.3357	6.44248
LOC_Os01g16520	4.6841	3.83218	4.12046	3.41263	2.88224	4.39107	3.9786	4.38414	4.87003	2.64659	3.72467	3.52188
LOC_Os01g16530	11.5489	7.72019	9.43577	7.61833	8.4053	7.20077	7.09922	9.16045	8.61207	6.69547	6.99077	5.69831
LOC_Os01g16540	32.6374	30.317	32.2427	24.2143	24.2052	25.6042	25.5612	27.8593	26.6832	22.1077	23.6035	24.4878
LOC_Os01g16550	65.8568	54.8433	49.0887	61.2144	49.1916	48.5331	39.2694	55.3366	63.5651	49.3775	34.2316	31.1422
LOC_Os01g16560	0	0	0	0	0	0	0	0	0	0	0	0
LOC_Os01g16570	0	0	0	0	0	0	0	0	0	0	0	0
LOC_Os01g16580	0	0	0	0	0	0	0	0	0	0	0	0
LOC_Os01g16590	0	0	0	0	0	0	0	0	0	0	0	0
LOC_Os01g16600	6.26012	6.43538	6.93856	6.05993	6.5566	5.90463	8.36026	7.16827	6.65464	5.69035	6.21446	8.00003
LOC_Os01g16610	0	0.114125	0	0	0	0	0	0	0	0	0	0
LOC_Os01g16620	2.56527	1.99607	2.15254	2.34115	2.44966	2.19336	2.06136	2.41178	2.78592	2.45358	3.08581	2.20509
LOC_Os01g16630	0	0	0	0	0	0	0	0	0	0	0	0
LOC_Os01g16640	1281.16	892.802	959.055	720.526	562.636	630.726	846.993	976.098	1154.64	1037.33	780.294	926.218
LOC_Os01g16650	20.992	20.0131	24.406	5.1573	5.01193	7.55591	14.9015	12.8896	14.1372	5.1088	4.14487	5.62043
LOC_Os01g16660	0.0425221	0.0237693	0.021705	0.154741	0.0846874	0.066497	0.025661	0.0550058	0.019079	0.143021	0.126024	0.0263901
LOC_Os01g16670	15.8379	15.62	17.407	15.5397	14.4012	14.6147	15.8745	17.4925	13.3067	14.6285	17.2872	17.1555
LOC_Os01g16690	0	0	0	0	0	0	0	0	0	0	0	0
LOC_Os01g16700	0	0	0	0	0	0	0	0	0	0	0	0
LOC_Os01g16714	13.237	13.3917	11.1314	8.51219	9.18609	11.9681	8.30993	9.69029	9.80284	11.5512	7.39607	10.1797
LOC_Os01g16730	0	0	0	0	0	0	0	0	0	0	0	0
LOC_Os01g16740	0	0	0	0	0.0300627	0	0	0	0	0	0	0
LOC_Os01g16750	0.261349	0.0486402	0.267187	0.115816	0.208102	0.102419	0.10441	0.112747	0.195295	0.195749	0.086036	0.0540152
LOC_Os01g16770	15.653	10.3095	6.23731	3.44113	1.32091	4.72691	5.24755	7.57707	6.79764	2.22785	1.40462	2.74084
LOC_Os01g16780	0	0	0	0	0	0.013144	0	0	0	0	0	0
LOC_Os01g16790	0	0	0	0	0	0	0	0	0	0	0	0
LOC_Os01g16800	0	0	0	0	0	0	0	0	0	0	0	0
LOC_Os01g16810	1.0345	2.07398	2.3621	3.50957	3.29586	5.33435	2.05056	1.33848	0.736972	3.27762	2.73497	3.8507
LOC_Os01g16820	0	0	0	0	0	0	0	0	0	0	0	0
LOC_Os01g16840	0	0	0	0	0	0	0	0	0	0	0	0
LOC_Os01g16850	0.00658703	0.0221094	0	0	0	0.005142	0.015974	0.0340727	0	0.007375	0.006509	0.00818118
LOC_Os01g16860	0.0176125	0.0196941	0	0	0	0	0.021282	0.0227814	0	0	0.0174	0
LOC_Os01g16870	25.8223	22.4772	24.8027	19.1917	16.3535	20.6134	17.8422	18.5168	20.2187	14.9956	16.1874	16.3005
LOC_Os01g16890	301.348	228.894	254.222	162.743	146.52	209.871	182.782	173.566	187.705	151.846	142.642	171.063
LOC_Os01g16900	77.0495	78.5893	81.2137	86.429	85.6458	103.037	68.8403	76.0445	66.8122	87.4219	80.1348	95.9791
LOC_Os01g16910	12.327	9.26323	10.307	4.71167	3.86723	7.10971	7.71542	9.03921	9.3138	5.41066	4.5749	5.09679
LOC_Os01g16920	0	0.0671975	0.06164	0.200873	0.0479408	0.094579	0	0	0.107958	0.203317	0	0.0746357
LOC_Os01g16930	11.1875	9.49907	6.71522	6.72661	7.17371	6.25877	10.2272	10.5089	12.1054	7.34152	5.40046	6.86177
LOC_Os01g16940	13.5586	10.5006	12.0731	8.22801	6.93044	7.47322	10.9552	11.0947	13.1778	7.9606	7.04075	6.61694
LOC_Os01g16950	11.8188	11.3665	12.7613	9.48807	8.98502	8.30703	12.4736	13.9024	17.1671	13.2659	8.95437	7.74772
LOC_Os01g16960	27.0301	26.8585	28.2001	24.5589	23.1653	28.9825	24.5935	25.2107	24.0708	24.8779	21.7527	26.5114
LOC_Os01g16970	68.843	58.8353	64.3132	52.0098	46.7908	54.0482	51.1394	53.2367	49.8327	39.0786	46.834	45.1462
LOC_Os01g16980	2.25875	3.35418	4.44025	1.13804	0.748584	0.964122	5.21879	3.17038	2.86472	0.743676	0.743036	2.21274
LOC_Os01g16990	0.741609	2.96498	1.98443	1.00775	1.29614	1.17545	3.61443	2.69352	1.19299	1.85106	1.9013	1.83114
LOC_Os01g17000	2.17189	1.35689	1.41297	1.3666	1.5097	1.26535	0.976573	0.991594	1.70056	0.668438	1.03074	1.05719
LOC_Os01g17010	7.60442	7.44407	8.40024	10.6223	10.6551	10.0418	8.96543	9.19744	10.2222	9.89926	10.984	10.1771
LOC_Os01g17020	31.2454	23.4093	27.0348	20.0289	17.9799	20.2698	24.6322	26.8433	25.0381	17.8568	21.9901	19.4278
LOC_Os01g17030	0	0	0	0	0	0	0	0	0	0	0	0
LOC_Os01g17040	1.92381	1.51092	1.39448	2.90044	1.79948	2.23392	3.31834	2.64025	2.22748	1.66365	3.01453	2.37865
LOC_Os01g17050	14.8232	12.6865	6.78483	5.79328	4.96845	5.55414	7.05272	8.8733	15.7845	5.45311	4.78721	5.04205
LOC_Os01g17060	3.9837	2.27285	2.91153	2.22212	1.85956	2.21465	2.267	2.03965	1.67947	1.1706	2.11066	1.6495
LOC_Os01g17065	16.4245	14.8638	14.8616	16.8739	13.2315	12.0366	16.7838	12.5465	22.5076	15.6671	11.9093	11.3518
LOC_Os01g17070	3.00396	2.94326	3.68857	2.14708	1.93105	2.53116	3.8406	3.67934	2.37394	2.87367	2.19277	2.46954
LOC_Os01g17080	0	0	0	0	0	0	0	0	0	0	0	0
LOC_Os01g17090	0	0	0	0	0	0	0	0	0	0	0	0
LOC_Os01g17100	0	0	0	0	0	0	0	0	0	0.643404	0	0
LOC_Os01g17110	0	0	0	0	0	0	0	0	0	0	0	0
LOC_Os01g17120	0	0	0	0	0	0	0	0	0	0	0	0
LOC_Os01g17130	0	0	0	0	0	0	0	0	0	0	0	0
LOC_Os01g17150	17.3898	10.6212	16.5883	13.2506	9.29566	7.44055	4.96468	8.84257	7.36576	2.6383	7.38138	3.58652
LOC_Os01g17160	3.39238	3.71463	2.75199	1.05969	1.01784	1.3641	2.07755	2.11122	2.1658	0.715645	0.701194	1.21602
LOC_Os01g17170	36.9158	25.9495	36.9709	33.9586	25.5829	18.8215	20.2668	40.9112	34.225	14.5917	28.0311	14.3694
LOC_Os01g17180	10.6605	11.2341	9.82664	8.6778	8.06182	8.42555	10.1886	9.79064	11.2819	6.6435	8.37064	8.46921
LOC_Os01g17190	439.627	417.662	409.467	343.492	381.702	366.367	413.741	439.144	423.946	374.409	371.702	418.866
LOC_Os01g17214	0.360912	0.310272	0.652146	1.74741	1.43739	1.84644	0.234074	0.251427	0.124538	1.58839	0.987272	1.13686
LOC_Os01g17240	2.72771	1.68182	2.76402	4.94868	5.11311	4.54739	1.5983	1.86799	2.19584	4.40688	4.04217	3.83406
LOC_Os01g17250	49.8421	37.7237	36.0836	22.515	20.8395	19.7689	37.9588	39.3065	36.5191	24.8142	23.325	22.6504
LOC_Os01g17260	6.74601	4.92953	4.57583	4.658	4.86116	4.73557	5.20325	4.934	5.90335	3.90286	4.61549	4.43773
LOC_Os01g17279	26.134	22.1463	24.3603	19.7955	20.9618	18.7021	23.6924	25.4663	29.2809	21.7014	23.2577	19.8965
LOC_Os01g17300	0	0	0	0	0	0	0	0	0	0	0	0
LOC_Os01g17310	0	0	0	0	0	0	0	0	0	0	0	0
LOC_Os01g17320	3.32799	2.6542	2.79159	0.897606	0.574151	1.67402	2.02119	1.83718	2.09238	0.66543	0.481646	0.920891
LOC_Os01g17330	1.55714	2.68675	2.43867	3.64115	3.89385	6.20067	3.21987	2.87045	0.46538	3.02278	2.51631	4.44639
LOC_Os01g17360	0	0	0	0	0	0	0	0	0	0	0	0
LOC_Os01g17370	0	0	0	0	0	0	0	0	0	0	0	0
LOC_Os01g17380	0	0	0	0	0	0	0	0	0	0	0	0
LOC_Os01g17390	22.8476	21.5231	30.1746	51.2025	48.9545	51.0587	25.9362	30.7502	33.072	49.784	46.2553	44.2748
LOC_Os01g17396	15.4426	15.2186	19.5784	32.3867	31.2172	23.2678	23.3436	22.0217	18.1641	36.8001	37.5652	35.0564
LOC_Os01g17402	0.523675	0.552701	0.386303	0.250648	0.278075	0.455345	0.315242	0.376406	0.365403	0.163205	0.201164	0.252693
LOC_Os01g17410	0	0	0	0	0	0	0	0	0	0	0	0
LOC_Os01g17420	1.23678	1.95917	1.27512	1.44892	0.140262	0.982858	2.84601	1.37591	1.57758	0.401954	1.56722	1.30716
LOC_Os01g17430	56.6084	57.0837	54.921	54.67	57.1521	59.5605	58.0751	55.3116	51.1487	59.6676	64.0646	64.1411
LOC_Os01g17440	0	0	0	0.0335327	0.0401057	0	0	0	0	0	0.049745	0
LOC_Os01g17450	0	0	0	0	0	0	0	0	0	0	0	0
LOC_Os01g17460	0	0	0	0	0	0	0	0	0	0	0	0
LOC_Os01g17470	1.5	1.44677	1.26977	0.688809	0.535323	1.09553	0.742005	1.07126	1.29834	0.407091	0.536215	0.192359
LOC_Os01g17970	0	0	0	0	0	0	0	0	0	0	0	0
LOC_Os01g17980	0	0	0	0	0	0	0	0	0	0	0	0
LOC_Os01g17990	0	0	0.047615	0	0	0	0	0	0	0	0	0
LOC_Os01g18000	0	0	0	0	0	0	0	0	0	0	0	0
LOC_Os01g18010	0	0	0	0	0	0	0	0	0	0	0	0
LOC_Os01g18020	0	0	0	0	0	0	0	0	0	0	0	0
LOC_Os01g18030	0	0	0	0	0	0	0	0	0	0	0	0
LOC_Os01g18040	0	0	0	0	0	0	0	0	0	0	0	0
LOC_Os01g18050	149.616	163.784	129.461	59.6706	56.7177	84.8373	96.733	96.4279	90.8485	45.1642	58.6842	66.9618
LOC_Os01g18060	1.86406	1.12638	1.30396	0.556282	0.455138	0.563834	0.763537	0.952729	0.890498	0.353728	0.460421	0.578589
LOC_Os01g18070	136.946	115.056	114.727	91.6696	90.9632	89.5942	95.827	112.252	124.722	83.7939	86.4206	87.142
LOC_Os01g18080	13.0024	14.9269	18.5163	122.388	107.721	100.49	16.2803	14.999	10.6508	110.063	135.997	108.492
LOC_Os01g18090	0.813286	1.05446	0.418167	0.367409	0.107715	0.858248	1.73693	0.52733	0.605939	0.307208	1.06948	0.334871
LOC_Os01g18100	11.3775	10.6724	11.0551	10.5707	9.98139	8.5666	11.1779	11.1203	10.4108	12.3108	9.30837	10.6989
LOC_Os01g18110	0.211795	0.0590973	0.162491	0.0352649	0.0843049	0	0.063273	0.0685406	0	0	0.104569	0
LOC_Os01g18120	0	0	0	0	0	0	0	0	0	0	0	0
LOC_Os01g18130	0	0	0	0	0	0	0	0	0	0	0	0
LOC_Os01g18140	0.454867	0.253541	0.310655	0.0507334	0	0.059623	0.449756	0.098184	0.13582	0	0.074836	0.0938831
LOC_Os01g18150	0.10075	0.0562322	0.051523	0.0335327	0.0802114	0	0	0.0652052	0.045162	0	0.049745	0
LOC_Os01g18160	0	0	0	0	0	0	0	0	0	0	0	0
LOC_Os01g18170	634.696	838.144	792.311	563.772	492.283	642.857	743.149	745.179	772.225	580.343	517.178	566.22
LOC_Os01g18180	0	0	0	0	0	0	0	0	0	0	0	0
LOC_Os01g18190	0	0	0	0	0	0	0	0	0	0	0	0
LOC_Os01g18200	0	0	0	0	0	0	0	0	0	0	0	0
LOC_Os01g18210	14.9059	11.9321	14.1397	11.1934	10.5246	10.2169	12.1782	15.0459	12.9445	12.0107	9.35059	10.287
LOC_Os01g18220	4.90771	6.54299	6.2731	51.788	46.6117	43.7946	4.63082	4.86428	3.24425	46.3351	44.9065	41.2393
LOC_Os01g18230	3.01665	2.66323	4.69727	17.0864	14.559	13.5395	2.69177	2.15685	2.6067	15.0442	11.188	9.64996
LOC_Os01g18240	16.6776	17.8269	12.3688	14.2534	12.7546	18.8629	7.71332	9.07499	9.32695	9.77151	11.8626	15.5723
LOC_Os01g18250	0	0	0	0	0	0	0	0	0	0	0	0
LOC_Os01g18260	0	0	0	0	0	0	0	0	0	0	0	0
LOC_Os01g18270	0.0143184	0	0	0.00946021	0	0.011188	0.01732	0	0	0	0	0
LOC_Os01g18280	5.6727	4.71664	4.39408	4.03045	4.67132	3.90242	4.45656	4.82181	4.69603	4.30389	4.3313	4.6589
LOC_Os01g18300	0	0	0	0	0	0	0	0	0	0	0	0
LOC_Os01g18310	0	0.520044	0.243439	0.325295	0.372954	0.375795	0.532211	0	0.419418	0.538108	0.926549	0
LOC_Os01g18320	2.1821	1.27378	1.95579	0.818652	0.907749	0.815451	0.906302	1.47418	1.43581	1.03324	0.934104	0.932814
LOC_Os01g18330	0	0	0	0	0	0	0	0	0	0	0	0
LOC_Os01g18340	0	0	0	0	0	0	0	0	0	0	0	0
LOC_Os01g18350	0	0	0	0	0	0	0	0	0	0	0	0
LOC_Os01g18360	4.35661	3.62971	3.44835	4.96958	3.74669	4.74533	3.00465	4.28651	2.34255	3.98637	2.98535	4.32813
LOC_Os01g18370	0	0	0	0	0	0.215258	0	0	0	0	0	0
LOC_Os01g18375	0	5.98487	0	0	0	0	0	0	0	0	0	0
LOC_Os01g18390	0.138749	0.0773641	0.071041	0	0.0552096	0.054524	0.082479	0	0.062157	0.234391	0	0.0859355
LOC_Os01g18400	24.0366	20.0309	27.8675	12.9151	10.4181	12.1116	14.0406	19.4987	25.0903	16.7585	9.75772	13.6393
LOC_Os01g18410	2.95605	2.82023	4.55105	2.41718	1.17532	3.24849	2.85472	2.46272	2.55095	1.31233	1.66673	1.56691
LOC_Os01g18420	0	0.102337	0	0	0	0	0	0	0	0	0	0
LOC_Os01g18440	0	0	0	0	0	0	0	0	0	0	0	0
LOC_Os01g18450	48.096	10.2748	33.5298	2.47778	2.50135	5.03552	22.5718	23.2512	16.4625	0	3.34007	4.42
LOC_Os01g18460	0	0	0	0	0	0	0	0	0	0	0	0
LOC_Os01g18470	0.0224963	0	0.011476	0	0	0	0	0	0	0	0	0
LOC_Os01g18480	0	0	0	0	0	0	0	0	0	0	0	0
LOC_Os01g18490	0	0	0	0.789182	0.81702	2.51305	0	0	0	2.60433	1.04453	0
LOC_Os01g18500	0	0	0	0	0	0	0	0	0	0	0	0
LOC_Os01g18510	0	0	0	0	0	0	0	0	0	0	0	0
LOC_Os01g18520	0	0	0	0	0	0	0	0	0	0	0	0
LOC_Os01g18530	3.6736	6.06042	1.9073	8.1416	9.6786	9.32546	3.05412	3.58386	1.08896	14.0849	8.7238	13.1345
LOC_Os01g18550	0	0	0	0	0	0	0	0	0	0	0	0
LOC_Os01g18560	0	0	0	0	0	0	0	0	0	0	0	0
LOC_Os01g18570	0	0	0	0	0	0	0	0	0	0	0	0.0184683
LOC_Os01g18584	6.73249	9.36783	8.25633	8.18542	7.66719	7.65793	12.6062	14.377	11.9351	14.2855	13.1675	11.5757
LOC_Os01g18610	0	0	0	0	0	0	0	0	0	0	0	0
LOC_Os01g18620	0.950981	1.00384	0.917214	0.909841	0.904803	1.32266	1.65522	1.60624	2.32267	0.711139	0.574086	0.59007
LOC_Os01g18630	55.0487	42.0018	49.2294	38.0488	34.1039	31.7696	43.9613	48.6171	52.9283	34.1903	41.6817	32.3959
LOC_Os01g18640	40.0076	35.1522	36.3651	32.0282	32.5993	33.6285	41.8514	41.7437	47.8858	34.8103	37.0113	35.1221
LOC_Os01g18650	0	0	0	0	0	0	0	0	0	0	0	0
LOC_Os01g18660	34.6364	28.132	27.1391	20.1478	21.0763	19.0613	36.6571	36.9143	44.3381	25.067	25.2251	22.4802
LOC_Os01g18670	86.4915	102.371	102.791	39.4965	31.6022	48.925	76.0645	71.7328	44.3157	23.2454	27.4589	30.9455
LOC_Os01g18680	0	0	0	0	0	0	0	0	0	0	0	0
LOC_Os01g18690	0	0	0	0	0	0	0	0	0	0	0	0
LOC_Os01g18700	0	0	0	0	0	0	0	0	0	0	0	0
LOC_Os01g18710	0	0	0	0	0	0	0	0	0	0	0	0
LOC_Os01g18720	0	0	0	0	0	0	0	0	0	0	0	0
LOC_Os01g18730	0	0.115328	0	0.206389	0	0.121576	0.185279	0.267488	0.046313	0.058085	0.102028	0.128083
LOC_Os01g18744	147.661	152.407	140.064	103.766	92.9507	90.0307	115.766	124.615	137.453	90.5167	90.6052	80.8622
LOC_Os01g18760	0	0	0	0	0	0	0	0	0	0	0	0
LOC_Os01g18770	0	0	0	0	0	0	0	0	0	0	0	0
LOC_Os01g18780	0	0	0	0	0	0	0	0	0	0	0	0
LOC_Os01g18790	0	0	0	0	0	0	0	0	0	0	0	0
LOC_Os01g18800	139.473	183.247	148.093	129.575	139.04	116.605	130.115	141.987	110.783	138.305	134.737	146.254
LOC_Os01g18810	0.0489812	0	0	0	0	0	0	0	0	0	0	0
LOC_Os01g18830	0	0	0	0.157209	0	0.181772	0	0.295892	0	0	0	0
LOC_Os01g18840	0.110871	0	0	0	0.0882599	0.043504	0	0.287055	0.099381	0	0	0
LOC_Os01g18850	31.2065	29.0421	28.6468	23.3253	22.7227	22.0386	29.1166	30.2575	30.5421	20.9554	23.7321	21.2114
LOC_Os01g18860	40.5153	39.2502	32.534	63.138	71.7105	68.8151	47.2329	43.3866	48.5158	73.6076	55.7498	58.5526
LOC_Os01g18870	0	0	0	0	0	0	0	0	0	0	0	0
LOC_Os01g18880	3.35235	2.72755	2.25442	1.97453	1.94973	1.4245	2.55602	2.49775	3.78675	1.94352	1.7949	1.67132
LOC_Os01g18890	0.418645	0.746414	0.429092	0.11225	0.133225	0.065906	0.495512	0.542285	0.449901	0.094423	0.082642	0.103654
LOC_Os01g18900	0.993624	1.01551	0	0	0	0	1.92195	0	2.6001	0	0	0
LOC_Os01g18910	4.62682	8.04357	4.11051	0.318219	0.216601	1.12283	3.88452	3.34805	4.51144	0.306477	0.067174	0.590022
LOC_Os01g18920	0	0	0	0	0	0	0	0	0	0	0	0
LOC_Os01g18930	0	0	0	0	0	0	0	0	0	0	0	0
LOC_Os01g18940	0	0	0	0	0	0	0	0	0	0	0	0
LOC_Os01g18950	3.25321	7.06934	2.86155	0.418495	0.36346	1.88148	3.67822	4.21156	4.45061	0.449421	0.958031	1.98059
LOC_Os01g18960	0	0	0	0	0	0	0	0	0	0	0	0
LOC_Os01g18970	37.0536	75.2643	48.699	9.72194	9.78892	18.0116	45.4302	49.1693	60.1094	6.1464	12.4658	14.835
LOC_Os01g18980	0	0	0	0	0	0	0	0	0	0	0	0
LOC_Os01g18990	0	0	0	0	0	0	0	0	0	0	0	0
LOC_Os01g19000	0	0	0	0	0	0	0	0	0	0	0	0
LOC_Os01g19010	0	0	0	0	0	0	0	0	0	0	0	0
LOC_Os01g19020	417.768	497.722	384.221	84.1371	89.7508	160.872	238.274	268.64	285.541	72.8451	86.033	110.592
LOC_Os01g19030	0	0	0	0	0	0	0	0	0	0	0	0
LOC_Os01g19050	0	0	0	0	0	0	0	0	0	0	0	0
LOC_Os01g19060	0	0	0	0	0	0	0	0	0	0	0	0
LOC_Os01g19070	0	0	0	0	0	0	0	0	0	0	0	0.0808052
LOC_Os01g19080	0	0	0	0	0	0	0	0	0	0	0	0
LOC_Os01g19090	0	0.0647279	0.059359	0.154703	0.0461759	0.091071	0	0.0750991	0	0	0.114555	0.143782
LOC_Os01g19100	0.0212157	0	0.021644	0.00700326	0.0507158	0.024855	0.025693	0.027438	0.038089	0.047525	0.041925	0
LOC_Os01g19110	0.0842656	0	0	0	0	0	0	0	0	0	0.041611	0
LOC_Os01g19120	0	0	0	0	0	0	0.038047	0	0	0	0	0
LOC_Os01g19130	48.1789	42.7015	34.7096	46.8388	42.3431	39.5864	33.5651	37.9449	38.4819	38.2968	47.2346	42.9817
LOC_Os01g19140	0.0406806	0.102117	0	0	0	0	0.108244	0.0526459	0	0.098871	0	0
LOC_Os01g19150	41.196	37.4027	37.2232	40.0974	43.2566	37.2257	39.6526	39.6757	49.6925	39.6233	40.8751	37.8084
LOC_Os01g19160	0.792336	1.02668	0.931262	0.580363	0.654849	0.886708	0.504528	0.655826	0.879175	0.809958	0.656857	0.694413
LOC_Os01g19170	85.1322	94.6242	139.828	260.199	174.887	203.225	90.9623	79.6766	73.8224	192.341	213.754	148.992
LOC_Os01g19190	0	0	0	0	0	0	0	0	0	0	0	0
LOC_Os01g19200	0	0	0	0	0	0	0	0	0	0	0	0
LOC_Os01g19210	0	0	0	0	0	0	0	0	0	0	0	0
LOC_Os01g19220	14.2602	17.283	10.0809	3.02866	2.53946	7.38226	7.88592	9.61967	10.0122	3.2185	2.29618	4.69904
LOC_Os01g19230	0	0	0	0	0	0	0	0	0	0	0	0
LOC_Os01g19240	1.1449	1.27791	1.06464	0.207922	0.0414305	0.122475	1.55515	1.27992	1.35293	0.234055	0.154167	0.322556
LOC_Os01g19250	0	0	0	0	0	0	0	0	0	0	0	0
LOC_Os01g19260	39.367	33.1152	39.7837	15.2976	13.1812	10.8502	43.9163	40.5058	41.0862	18.2163	18.991	17.3082
LOC_Os01g19270	2.53593	2.96112	2.23301	1.41581	1.78387	1.43526	2.74336	3.05406	2.96001	2.18967	1.68868	1.75406
LOC_Os01g19280	0.154582	0.129497	0.315972	0.102649	0.0615505	0.333008	0.092777	0.15003	0	0.173592	0.152675	0.0479332
LOC_Os01g19290	0.983776	0.93772	2.0983	0.498552	0.391795	0.520786	2.99608	1.42255	2.38815	1.55824	0.400143	0.610354
LOC_Os01g19300	0	0	0	0	0	0	0	0	0	0	0	0
LOC_Os01g19310	0	0	0	0	0	0	0	0	0	0	0	0
LOC_Os01g19320	3.38316	3.41666	3.21654	1.76865	1.56142	0.677302	4.71954	2.93284	2.25816	1.29461	1.9406	1.38399
LOC_Os01g19330	6.90007	4.87052	5.0855	2.90469	1.93885	2.54692	5.15704	11.8211	5.32172	2.85197	1.60324	2.39008
LOC_Os01g19340	0	0	0	0	0	0	0	0	0	0	0	0
LOC_Os01g19350	0	0	0	0	0	0	0	0	0	0	0	0
LOC_Os01g19360	0	0.0150125	0	0	0	0	0	0	0	0	0	0
LOC_Os01g19370	0	0	0.085818	0	0	0	0	0.216914	0.074984	0	0	0
LOC_Os01g19380	0.302022	0.210851	0.308656	0.175453	0.210454	0.206999	0.226648	0.341977	0.372456	0.211959	0.14915	0
LOC_Os01g19390	2.70028	1.89584	2.20778	1.43445	1.22878	1.26917	2.26897	2.29628	2.07579	1.55948	0.990588	1.48324
LOC_Os01g19400	34.9315	23.3494	26.3844	15.4278	14.4918	16.7843	21.949	24.7457	25.2601	16.2631	13.9649	21.1252
LOC_Os01g19410	27.2101	21.3204	21.8628	20.529	18.2918	17.7918	23.1022	22.9048	30.4606	20.361	18.8149	16.7509
LOC_Os01g19420	0	0	0	0	0	0	0	0	0	0	0	0
LOC_Os01g19430	0.0729477	0	0	0	0.0580487	0	0.086631	0	0.065351	0	0	0
LOC_Os01g19440	0	0	0	0.0378905	0	0	0	0	0	0	0	0
LOC_Os01g19450	80.7255	71.8265	75.7381	48.8698	47.7917	58.6569	47.3537	52.6539	50.0599	41.5484	45.862	49.1227
LOC_Os01g19460	0.677562	0.469838	0.470139	0.214846	0.237541	0.137634	0.213142	0.262901	0.170286	0.060728	0.160667	0.100955
LOC_Os01g19470	17.8225	15.1353	17.1553	10.8485	9.46448	12.0283	9.89816	10.7928	10.1031	8.05378	9.44248	10.4048
LOC_Os01g19480	1.5454	0.920411	1.06292	0.433057	0.267663	0.617027	0.974528	0.999453	1.23621	0.357676	0.514469	0.417081
LOC_Os01g19490	3.91291	2.98384	3.6871	1.40699	1.7105	1.96101	2.66508	2.80331	3.88955	1.34968	1.05067	1.36995
LOC_Os01g19500	0	0	0	0	1.09214	1.11773	0	1.92118	1.32603	0	0	1.7957
LOC_Os01g19529	0.0592822	0	0.030277	0	0	0	0	0.0383502	0	0.066516	0	0
LOC_Os01g19548	1.00424	0.655262	0.613757	0.280572	0.19991	0.196252	0.605467	0.610835	0.687436	0.255811	0.225372	0.453044
LOC_Os01g19570	0	0	0	0	0	0	0	0	0	0	0	0
LOC_Os01g19580	0	0	0	0	0	0	0	0	0	0	0	0
LOC_Os01g19590	0	0	0	0	0	0	0	0	0	0	0	0
LOC_Os01g19600	0	0	0	0	0	0	0	0	0	0	0	0
LOC_Os01g19610	0.0252543	0	0	0.0167233	0	0	0	0	0.022659	0	0.024948	0
LOC_Os01g19620	0	0.0241679	0	0.0143046	0	0	0	0	0.019399	0	0.021357	0
LOC_Os01g19630	1.77066	1.57278	1.88119	0.765586	0.471352	1.33939	1.10776	1.24875	0.999355	0.552552	0.66596	0.682071
LOC_Os01g19640	0	0	0	0	0	0	0	0	0	0	0	0
LOC_Os01g19650	0	0	0	0	0	0	0	0	0	0	0	0
LOC_Os01g19660	0	0	0	0	0	0	0	0	0	0	0	0
LOC_Os01g19670	1.638	0.906719	1.05729	1.40709	1.29936	1.46807	1.86903	1.59537	2.92252	2.80193	1.81524	2.26943
LOC_Os01g19680	0	0	0	0	0	0	0	0	0	0	0	0
LOC_Os01g19694	13.8247	13.2807	12.7805	8.14996	7.97174	6.85508	16.1439	15.4591	17.2276	8.56433	8.18716	7.6837
LOC_Os01g19710	0	0	0	0	0	0	0	0	0	0.023945	0	0
LOC_Os01g19720	0	0	0.018342	0	0	0	0	0.023244	0	0	0	0
LOC_Os01g19730	0	0	0	0	0	0	0	0	0	0.477022	0	0
LOC_Os01g19740	10.6121	6.79793	7.88812	32.6357	21.3157	15.9486	3.55365	8.59227	4.67193	9.27895	19.6381	7.88089
LOC_Os01g19750	0.0430724	0	0.044033	0.114513	0	0	0	0.0557441	0	0.096779	0.042538	0
LOC_Os01g19760	3.85774	3.62071	3.56357	2.98971	2.83143	3.27019	2.25373	2.6914	2.46873	2.22207	2.88575	2.19111
LOC_Os01g19770	0	0.0545549	0	0.390237	0.350169	0.268263	0	0.0632533	0.087627	0.494375	0.33781	0.121174
LOC_Os01g19780	0	0	0	0	0	0	0	0	0	0	0	0
LOC_Os01g19790	0	0	0	0	0	0	0	0	0	0	0	0
LOC_Os01g19800	64.3382	58.1502	42.9351	75.2518	69.3948	56.2533	35.632	42.7876	88.7193	59.2726	60.5719	59.3616
LOC_Os01g19820	9.89959	7.22209	9.81175	18.0044	17.1412	24.7441	6.18496	7.85434	10.1902	19.9759	21.7092	29.5402
LOC_Os01g19830	0	0	0	0	0	0	0	0	0	0	0	0
LOC_Os01g19840	160.908	126.727	138.184	108.485	108.544	132.128	111.082	112.894	94.5234	112.003	105.01	130.941
LOC_Os01g19850	0.418819	0.156087	0.386816	0.145114	0.238328	0.140329	0.144486	0.128991	0.232666	0.134143	0.157624	0.148538
LOC_Os01g19860	0	0	0	0	0	0	0	0	0	0	0	0
LOC_Os01g19870	5.11005	3.64853	4.49277	3.19509	2.89835	3.90251	2.7587	3.08061	2.70787	2.65249	2.8952	3.10063
LOC_Os01g19880	1.01273	1.4106	1.98959	5.77105	4.83414	5.64691	0.998691	1.0932	1.28482	4.28308	3.99831	5.01477
LOC_Os01g19894	0	0	0	0	0	0	0	0	0	0.008471	0	0
LOC_Os01g19910	0	0	0.161766	0.213857	0.499091	0	0.363626	0	0.280709	0.178374	0.464643	0.387741
LOC_Os01g19920	0	0	0	0	0	0	0	0	0	0	0	0
LOC_Os01g19930	0	0	0	0	0	0	0	0	0	0	0	0
LOC_Os01g19940	38.303	46.4146	44.4554	24.6118	25.6152	21.8581	41.7738	49.363	36.1951	24.1124	25.7838	30.501
LOC_Os01g19950	0	0	0	0	0	0	0	0	0	0	0	0
LOC_Os01g19960	0	0	0	0	0	0	0	0	0	0	0	0
LOC_Os01g19970	0.819892	1.51086	1.1733	3.29548	2.5136	3.62974	0.442548	0.424421	0.514686	2.25625	1.57901	3.15219
LOC_Os01g19980	0	0	0	0	0	0	0	0	0	0	0	0
LOC_Os01g19990	0.708732	0.71869	0.527656	0.0430147	0.0512803	0.151833	0.690467	0.333695	0.577364	0.072528	0.063612	0.0798276
LOC_Os01g20000	0	0	0	0	0	0	0	0	0	0	0	0
LOC_Os01g20010	0	0	0	0	0	0	0	0	0	0	0	0
LOC_Os01g20020	0	0	0	0	0	0	0	0	0	0	0	0
LOC_Os01g20030	0.266969	0.198274	0.273723	0.537457	0.778689	0.841036	0.525789	0	0.55777	1.00406	0.614798	0.55071
LOC_Os01g20040	0	0	0	0	0	0	0	0	0	0	0	0
LOC_Os01g20050	0	0	0	0	0	0	0	0	0	0	0	0
LOC_Os01g20060	0	0	0	0	0	0	0	0	0	0	0	0
LOC_Os01g20070	0	0	0	0	0	0	0	0	0	0	0	0
LOC_Os01g20080	0	0	0	0	0	0	0	0	0	0	0	0
LOC_Os01g20090	0	0	0	0	0	0	0	0	0	0	0	0
LOC_Os01g20100	1.79978	3.91027	1.87675	0.32063	0.352575	0.360391	1.43998	1.75677	1.59311	0	0	0
LOC_Os01g20110	3.26322	2.2066	3.13666	2.1982	2.29348	2.8107	2.04803	1.91578	1.42694	2.12257	2.03161	2.38199
LOC_Os01g20120	6.77064	4.73577	5.73267	4.23153	4.37938	3.35336	5.63903	5.54586	7.14422	4.24133	3.72735	3.16267
LOC_Os01g20130	0	0	0	0	0	0	0	0	0	0	0	0
LOC_Os01g20140	0	0	0	0	0	0	0	0	0	0	0	0
LOC_Os01g20150	0	0	0	0	0	0	0	0	0	0	0	0
LOC_Os01g20160	6.11627	4.76626	5.81147	2.02386	1.15586	0.8728	4.87481	6.35277	5.60846	2.1525	2.33751	0.88659
LOC_Os01g20170	0	0	0	0	0	0	0	0	0	0	0	0
LOC_Os01g20190	0	0.0162599	0	0	0	0	0	0	0	0	0	0
LOC_Os01g20200	0.0692131	0.139335	0.127127	0.237768	0.408088	0.173044	0.200958	0.125326	0.074548	0.465268	0.369271	0.532811
LOC_Os01g20204	0	0	0	0	0	0	0	0	0	0	0	0
LOC_Os01g20206	36.9022	45.839	36.528	6.12453	4.97659	6.70391	77.1237	66.0218	76.0515	8.19542	7.1772	6.29266
LOC_Os01g20208	0	0	0	0	0	0	0	0	0	0	0	0
LOC_Os01g20700	0	0	0	0	0	0	0	0	0	0	0	0
LOC_Os01g20710	0.52406	0.583866	0.626805	0.410146	0	0.343888	0.826119	0.339444	0.625691	0.098533	0.172411	0
LOC_Os01g20720	0.655335	0.525789	0.319827	0.0564749	0.0908083	0.077918	0.878875	0.681767	1.22755	0.143658	0.070378	0.0176885
LOC_Os01g20730	0.34208	0.600104	0.299862	0.227638	0.194538	0.153293	0.643194	0.506026	0.569574	0.439445	0.096517	0.0605868
LOC_Os01g20740	0	0	0	0	0	0	0	0	0	0	0	0
LOC_Os01g20750	0	0	0	0	0	0	0	0	0	0	0	0
LOC_Os01g20760	0	0	0	0	0	0	0	0	0	0	0	0
LOC_Os01g20770	0	0	0	0	0	0	0	0	0	0	0	0
LOC_Os01g20780	38.2651	45.8498	38.0492	25.1162	21.519	51.1445	24.6633	29.1592	30.9358	32.1791	19.6222	42.7724
LOC_Os01g20800	2.97522	0	0	0	1.94068	0	0	0	2.48951	0	0	0
LOC_Os01g20810	0	0	0	0	0	0	0	0	0	0	0	0
LOC_Os01g20820	0	0	0	0	0	0	0	0	0	0	0	0
LOC_Os01g20830	0.911599	0.603543	2.00075	0.380753	0.484016	0.502262	1.6236	1.26692	1.39312	0.416874	0.566928	0.2932
LOC_Os01g20840	19.0678	17.3017	20.5531	18.5982	20.7974	16.7051	21.4032	21.0185	23.8577	23.1801	22.7163	21.7498
LOC_Os01g20850	0	0	0	0	0.966911	0.990532	0	0	0	0	0	0
LOC_Os01g20860	3.66145	3.30718	3.5929	4.90162	5.26097	4.24295	2.59189	2.69172	3.70752	3.91002	4.83875	4.07958
LOC_Os01g20870	0	0	0	0	0	0	0	0	0	0	0	0
LOC_Os01g20880	1.02007	0.912599	0.752737	0.50821	0.437625	0.355647	0.910777	0.527756	0.816937	0.28137	0.341109	0.292259
LOC_Os01g20890	9.74955	7.4969	9.54617	3.92203	4.24815	4.07556	6.72701	6.51164	7.10649	3.16728	3.4203	2.84032
LOC_Os01g20894	0	0	0.223424	0	0	0	0	0	0	0.246791	0	0
LOC_Os01g20900	6.60043	5.54473	5.46166	5.42938	5.51422	5.39877	5.0838	6.08688	6.47991	4.73633	4.92002	4.60933
LOC_Os01g20910	0.869077	0.55402	0.762461	0.248539	0.0494098	0.04875	0.961618	0.8841	1.2239	0.069864	0.122581	0.153839
LOC_Os01g20920	0	0	0	0.292265	0	0	0	0	0	0	0	0
LOC_Os01g20930	4.82774	5.10157	7.84864	14.2821	16.1581	11.3341	11.6271	8.84112	10.138	23.2783	16.1028	15.0448
LOC_Os01g20940	9.11472	7.20291	8.13442	14.528	15.3112	16.0063	6.26908	6.38125	8.42606	12.2911	11.9305	12.0753
LOC_Os01g20950	0.59298	0.538191	0.113621	0.418236	0.206602	0.290275	0.801163	0.623457	0.531843	0.124838	0.14642	0.275828
LOC_Os01g20960	0	0	0	0	0	0	0	0	0	0	0	0
LOC_Os01g20970	0.128575	0	0.13216	0	0	0	0.300198	0	0.114979	0	0	0
LOC_Os01g20980	30.4555	31.5361	36.1744	13.2175	7.31539	14.2411	28.7778	28.7148	23.2383	9.13569	8.15808	13.7485
LOC_Os01g20990	0	0	0	0	0	0	0	0	0	0	0	0
LOC_Os01g21000	0	0	0	0	0	0	0	0	0	0	0	0
LOC_Os01g21010	0	0	0	0	0	0	0	0	0	0	0	0
LOC_Os01g21020	0	0	0	0	0	0	0	0	0	0	0	0
LOC_Os01g21034	4.30029	3.3525	3.99703	1.49905	1.60884	2.49528	2.49155	4.38513	3.52648	1.90742	1.43432	2.40524
LOC_Os01g21050	0.312067	0	0.213512	0.140052	0.330885	0.164115	0.244707	0.269607	0.27929	0.470131	0.307928	0.514665
LOC_Os01g21060	0	0	0	0	0	0	0	0	0	0	0	0
LOC_Os01g21070	4.51999	3.89269	3.20222	0.763207	0.734834	1.4789	1.69689	1.87946	2.71077	0.853362	0.592327	1.28801
LOC_Os01g21080	0	0	0	0	0	0	0	0	0	0	0	0
LOC_Os01g21090	0	0	0	0	0	0	0	0	0	0	0	0
LOC_Os01g21100	0.119869	0	0.246288	0.242889	0.190581	0.094718	0.420927	0	0	0	0.118252	0.444505
LOC_Os01g21110	0	0	0	0	0	0	0	0	0	0	0	0
LOC_Os01g21120	32.4851	26.9505	15.7202	3.32536	2.97856	7.38642	24.2254	22.8254	41.7197	5.22934	2.85494	7.09671
LOC_Os01g21130	3.03172	2.39577	2.80917	1.18349	1.78897	1.38772	3.22705	2.6611	3.23908	1.87739	0.77207	0.846986
LOC_Os01g21135	0	0	0.028769	0.0746545	0.044872	0.154284	0	0	0	0.221202	0.055648	0.0699045
LOC_Os01g21144	2.84688	2.5925	3.41014	6.09676	7.25265	12.4441	2.96675	2.71214	1.37695	6.34284	4.71578	6.79346
LOC_Os01g21160	36.9274	41.6122	68.5745	149.306	159.483	161.855	57.1373	47.4132	36.0104	151.118	129.106	159.462
LOC_Os01g21170	1.0132	0.942906	1.76939	2.52489	2.82377	3.04367	1.41731	1.20198	0.757153	1.70726	1.25081	1.30886
LOC_Os01g21180	71.961	61.4678	65.81	46.3297	49.5545	51.0851	55.9748	63.6617	54.0598	44.9323	42.738	49.8566
LOC_Os01g21190	0.0394826	0	0	0.00869333	0	0.010282	0	0.0170217	0	0	0	0
LOC_Os01g21200	0	0	0	0	0	0	0	0	0	0	0	0
LOC_Os01g21210	0	0	0	0	0	0	0	0	0	0	0	0
LOC_Os01g21220	0	0	0	0	0	0	0	0	0	0	0	0
LOC_Os01g21240	0.665735	0.523093	0.771328	0.297423	0.243693	0.450048	0.347821	0.535292	0.500578	0.161332	0.195537	0.268039
LOC_Os01g21250	405.636	405.837	369.071	552.321	389.665	388.288	340.775	443.897	223.096	396.297	381.866	531.259
LOC_Os01g21260	0	0	0	0	0	0	0	0	0	0	0	0
LOC_Os01g21270	0	0	0	0	0	0	0	0	0	0	0	0
LOC_Os01g21290	0	0	0	0	0	0	0	0	0	0	0	0
LOC_Os01g21300	0.133461	0.633724	0.272708	0.398369	0.451746	0.626936	0.160467	0.129516	0.089786	0.149799	0.263649	0.248359
LOC_Os01g21310	4.1414	9.61308	6.19126	10.6473	10.4329	10.8012	6.53058	7.15307	6.33541	4.67149	8.68596	5.23317
LOC_Os01g21320	78.4145	72.3516	70.8172	106.855	112.051	104.521	92.5272	84.9872	92.1079	121.676	112.395	108.16
LOC_Os01g21340	0	0	0	0	0	0	0	0	0	0	0	0
[truncated: 53,997 more rows]
