# Supplementary material for: Integrated RNA Sequencing and QTL Mapping to Identify Candidate Genes from Oryza rufipogon Associated with Salt Tolerance at the Seedling Stage
Source: Front Plant Sci. 2017 Aug 15;8:1427. doi: 10.3389/fpls.2017.01427 (PMC5559499; doi:10.3389/fpls.2017.01427)
Supplement: Supplementary file 4 [file Table_4.XLSX]

## Sheet: Sheet1
Table S4. Sequence read information of RNA-seq for all samples.
Replication	Sample	Total_clean_reads	Mapped_reads	Mapping rate	Unique_reads
Rep1	9L136-CK	54715324	44389155	81.1275	43473787
Rep2	9L136-CK	49285102	39501637	80.1492	38704811
Rep3	9L136-CK	56471068	43381200	76.8202	42507391
Rep1	9L136-ST	85321050	67246059	78.8153	65998279
Rep2	9L136-ST	67279192	55642520	82.7039	54694486
Rep3	9L136-ST	83026254	56964829	68.6106	55974000
Rep1	9311-CK	45759126	36525071	79.8203	35841760
Rep2	9311-CK	42646908	34258272	80.33	33567618
Rep3	9311-CK	62531390	49287106	78.8198	48326039
Rep1	9311-ST	48560300	39426516	81.1908	38753190
Rep2	9311-ST	53548032	44636089	83.3571	43894538
Rep3	9311-ST	42810176	35544661	83.0285	34898185
	Average	5.76628e+07	4.55669e+07	79.5644	44719507
