# Supplementary material for: Integrated RNA Sequencing and QTL Mapping to Identify Candidate Genes from Oryza rufipogon Associated with Salt Tolerance at the Seedling Stage
Source: Front Plant Sci. 2017 Aug 15;8:1427. doi: 10.3389/fpls.2017.01427 (PMC5559499; doi:10.3389/fpls.2017.01427)
Supplement: Supplementary file 5 [file Table_5.XLSX]

## Sheet: Sheet1
Table S5. Pearson’s correlation coefficients among biological replicates.
Biological Replicate	Biological Replicate	Correlation Coefficient（Log2 FPKM）
IL0-1	IL0-2	0.98234
IL0-1	IL0-3	0.981849
IL0-2	IL0-3	0.982503
IL1-1	IL1-2	0.984352
IL1-1	IL1-3	0.982797
IL1-2	IL1-3	0.983895
Indica0-1	Indica0-2	0.981864
Indica0-1	Indica0-3	0.981494
Indica0-2	Indica0-3	0.983895
Indica1-1	Indica1-2	0.980813
Indica1-1	Indica1-3	0.980434
Indica1-2	Indica1-3	0.98128
