# Supplementary material for: Integrated RNA Sequencing and QTL Mapping to Identify Candidate Genes from Oryza rufipogon Associated with Salt Tolerance at the Seedling Stage
Source: Front Plant Sci. 2017 Aug 15;8:1427. doi: 10.3389/fpls.2017.01427 (PMC5559499; doi:10.3389/fpls.2017.01427)
Supplement: Supplementary file 6 [file Table_6.XLSX]

## Sheet: Sheet2
Table S6. Four DEGs in 9L136 colocalized with QTLs for salt tolerance regions, with red labels indicating that the genes had significantly differentially expressed between 9L136 and 93-11 under salt stress.
Gene Locus	IL 0_FPKM	IL 1_FPKM	log2(fold_change)	test_stat	p_value	FDR	Indica0_FPKM	Indica1_FPKM	log2(fold_change)	test_stat	p_value	FDR	TIGR Annotation
LOC_Os05g31254	0.491887	0.179772	-1.45216	-2.4097	0.0017	0.00475292	0.29486	0.162951	-0.855593	0	1	1	acetyltransferase, GNAT family, putative, expressed
LOC_Os05g31620	49.4306	111.738	1.17664	5.88154	5e-05	0.000193368	17.6578	28.3853	0.684838	3.13328	5e-05	0.000205254	OsCML15 - Calmodulin-related calcium sensor protein, expressed
LOC_Os05g32070	13.5764	35.5983	1.39071	6.19758	5e-05	0.000193368	19.8196	33.2668	0.747157	3.34054	5e-05	0.000205254	LRP1, putative, expressed
LOC_Os10g34730	4.16451	8.63798	1.05255	3.84522	5e-05	0.000193368	2.65156	3.01375	0.184718	0.534723	0.51015	0.616854	GEM, putative, expressed
